# Supplementary material for: SARS-CoV-2 and other respiratory pathogens are detected in continuous air samples from congregate settings
Source: Nat Commun. 2022 Aug 11;13:4717. doi: 10.1038/s41467-022-32406-w (PMC9366802; doi:10.1038/s41467-022-32406-w)
Supplement: Supplementary file 4 — Supplementary Data 1 [file 41467_2022_32406_MOESM4_ESM.xlsx]

## Sheet: K-12 School #1
Cartridge Id	Facility Name	Start Time	End Time	Hours Run	Volume of sampled air (L)	Qualitative Result	PCR Lab	Assay Target	Assay System	PCR target	Positive Threshold	PCR Ct	Individual target result
AE000010043020	K-12 school #1	2022-02-01 17:28:00	2022-02-08 18:49:00	169.4	2032800	Positive	WVDL	SARS-CoV-2	CDC	N1	<40	38.4	Positive
	K-12 school #1	2022-02-01 17:28:00	2022-02-08 18:49:00	169.4	2032800	Positive	WVDL	SARS-CoV-2	CDC	N2	<40	36.7	Positive
AE000010042E2D	K-12 school #1	2022-01-26 08:00:00	2022-02-01 17:24:00	153.4	1840800	Inconclusive	WVDL	SARS-CoV-2	CDC	N2	<40	99	Negative
	K-12 school #1	2022-01-26 08:00:00	2022-02-01 17:24:00	153.4	1840800	Inconclusive	WVDL	SARS-CoV-2	CDC	N1	<40	37.1	Positive
AE0000100ACC42	K-12 school #1	2022-01-18 10:54:00	2022-01-25 18:48:00	175.9	2110800	Positive	WVDL	SARS-CoV-2	CDC	N1	<40	38.1	Positive
	K-12 school #1	2022-01-18 10:54:00	2022-01-25 18:48:00	175.9	2110800	Positive	WVDL	SARS-CoV-2	CDC	N2	<40	36.7	Positive
AE0000100AA93A	K-12 school #1	2022-01-12 07:48:00	2022-01-18 10:53:00	147.1	1765200	Positive	WVDL	SARS-CoV-2	CDC	N1	<40	36	Positive
	K-12 school #1	2022-01-12 07:48:00	2022-01-18 10:53:00	147.1	1765200	Positive	WVDL	SARS-CoV-2	CDC	N2	<40	35.8	Positive
AE0000100ACD40	K-12 school #1	2022-01-05 08:46:00	2022-01-12 07:48:00	167	2004000	Negative	WVDL	SARS-CoV-2	CDC	N1	<40	99	Negative
	K-12 school #1	2022-01-05 08:46:00	2022-01-12 07:48:00	167	2004000	Negative	WVDL	SARS-CoV-2	CDC	N2	<40	99	Negative
AE00001004201F	K-12 school #1	2022-01-03 08:47:00	2022-01-05 08:43:00	47.9	574800	Inconclusive	WVDL	SARS-CoV-2	CDC	N2	<40	99	Negative
	K-12 school #1	2022-01-03 08:47:00	2022-01-05 08:43:00	47.9	574800	Inconclusive	WVDL	SARS-CoV-2	CDC	N1	<40	38.1	Positive
AE00001004952C	K-12 school #1	2021-12-14 18:15:00	2021-12-17 18:39:00	72.4	868800	Negative	WVDL	SARS-CoV-2	CDC	N1	<40	99	Negative
	K-12 school #1	2021-12-14 18:15:00	2021-12-17 18:39:00	72.4	868800	Negative	WVDL	SARS-CoV-2	CDC	N2	<40	99	Negative
AE0000100ACB44	K-12 school #1	2021-12-08 08:01:00	2021-12-14 18:15:00	154.2	1850400	Positive	WVDL	SARS-CoV-2	CDC	N2	<40	37.6	Positive
	K-12 school #1	2021-12-08 08:01:00	2021-12-14 18:15:00	154.2	1850400	Positive	WVDL	SARS-CoV-2	CDC	N1	<40	37.6	Positive
AE0000100AB93C	K-12 school #1	2021-12-01 10:24:00	2021-12-08 08:00:00	165.6	1987200	Inconclusive	WVDL	SARS-CoV-2	CDC	N1	<40	37.6	Positive
	K-12 school #1	2021-12-01 10:24:00	2021-12-08 08:00:00	165.6	1987200	Inconclusive	WVDL	SARS-CoV-2	CDC	N2	<40	99	Negative
AE00001004B12A	K-12 school #1	2021-11-29 07:50:00	2021-12-01 10:22:00	50.5	606000	Negative	WVDL	SARS-CoV-2	CDC	N2	<40	99	Negative
	K-12 school #1	2021-11-29 07:50:00	2021-12-01 10:22:00	50.5	606000	Negative	WVDL	SARS-CoV-2	CDC	N1	<40	99	Negative
AE0000100AD030	K-12 school #1	2021-11-18 13:52:00	2021-11-23 16:31:00	122.6	1471200	Inconclusive	WVDL	SARS-CoV-2	CDC	N1	<40	99	Negative
	K-12 school #1	2021-11-18 13:52:00	2021-11-23 16:31:00	122.6	1471200	Inconclusive	WVDL	SARS-CoV-2	CDC	N2	<40	37.4	Positive
AE0000100AAA37	K-12 school #1	2021-11-10 07:52:00	2021-11-18 13:50:00	198	2376000	Inconclusive	WVDL	SARS-CoV-2	CDC	N2	<40	99	Negative
	K-12 school #1	2021-11-10 07:52:00	2021-11-18 13:50:00	198	2376000	Inconclusive	WVDL	SARS-CoV-2	CDC	N1	<40	37.7	Positive
AE0000100AA534	K-12 school #1	2021-11-04 07:57:00	2021-11-10 07:51:00	143.9	1726800	Negative	WVDL	SARS-CoV-2	CDC	N2	<40	99	Negative
	K-12 school #1	2021-11-04 07:57:00	2021-11-10 07:51:00	143.9	1726800	Negative	WVDL	SARS-CoV-2	CDC	N1	<40	99	Negative
AE0000100AC434	K-12 school #1	2021-10-28 08:50:00	2021-11-04 07:56:00	167.1	2005200	Negative	WVDL	SARS-CoV-2	CDC	N1	<40	99	Negative
	K-12 school #1	2021-10-28 08:50:00	2021-11-04 07:56:00	167.1	2005200	Negative	WVDL	SARS-CoV-2	CDC	N2	<40	99	Negative
AE0000100AC73C	K-12 school #1	2021-10-26 08:23:00	2021-10-27 17:55:00	33.5	402000	Negative	WVDL	SARS-CoV-2	CDC	N2	<40	99	Negative
	K-12 school #1	2021-10-26 08:23:00	2021-10-27 17:55:00	33.5	402000	Negative	WVDL	SARS-CoV-2	CDC	N1	<40	99	Negative
AE0000100AB02E	K-12 school #1	2021-10-19 09:07:00	2021-10-20 18:02:00	32.9	394800	Negative	WVDL	SARS-CoV-2	CDC	N2	<40	99	Negative
	K-12 school #1	2021-10-19 09:07:00	2021-10-20 18:02:00	32.9	394800	Negative	WVDL	SARS-CoV-2	CDC	N1	<40	99	Negative
AE0000100AC538	K-12 school #1	2021-10-18 07:54:00	2021-10-18 17:24:00	9.5	114000	Negative	WVDL	SARS-CoV-2	CDC	N2	<40	99	Negative
	K-12 school #1	2021-10-18 07:54:00	2021-10-18 17:24:00	9.5	114000	Negative	WVDL	SARS-CoV-2	CDC	N1	<40	99	Negative
AE000010041B2E	K-12 school #1	2021-10-15 07:56:00	2021-10-15 18:02:00	10.1	121200	Negative	WVDL	SARS-CoV-2	CDC	N2	<40	99	Negative
	K-12 school #1	2021-10-15 07:56:00	2021-10-15 18:02:00	10.1	121200	Negative	WVDL	SARS-CoV-2	CDC	N1	<40	99	Negative
AE0000100A7E43	K-12 school #1	2021-10-14 07:54:00	2021-10-14 18:01:00	10.1	121200	Negative	WVDL	SARS-CoV-2	CDC	N1	<40	99	Negative
	K-12 school #1	2021-10-14 07:54:00	2021-10-14 18:01:00	10.1	121200	Negative	WVDL	SARS-CoV-2	CDC	N2	<40	99	Negative
AE0000100A8F44	K-12 school #1	2021-10-13 07:55:00	2021-10-13 17:53:00	10	120000	Negative	WVDL	SARS-CoV-2	CDC	N1	<40	99	Negative
	K-12 school #1	2021-10-13 07:55:00	2021-10-13 17:53:00	10	120000	Negative	WVDL	SARS-CoV-2	CDC	N2	<40	99	Negative
AE0000100A5F3E	K-12 school #1	2021-10-12 08:06:00	2021-10-12 17:43:00	9.6	115200	Negative	WVDL	SARS-CoV-2	CDC	N2	<40	99	Negative
	K-12 school #1	2021-10-12 08:06:00	2021-10-12 17:43:00	9.6	115200	Negative	WVDL	SARS-CoV-2	CDC	N1	<40	99	Negative
AE00001004272C	K-12 school #1	2021-10-11 07:58:00	2021-10-11 17:35:00	9.6	115200	Negative	WVDL	SARS-CoV-2	CDC	N2	<40	99	Negative
	K-12 school #1	2021-10-11 07:58:00	2021-10-11 17:35:00	9.6	115200	Negative	WVDL	SARS-CoV-2	CDC	N1	<40	99	Negative
AE0000100AC232	K-12 school #1	2021-10-07 08:02:00	2021-10-07 17:40:00	9.6	115200	Negative	WVDL	SARS-CoV-2	CDC	N1	<40	99	Negative
	K-12 school #1	2021-10-07 08:02:00	2021-10-07 17:40:00	9.6	115200	Negative	WVDL	SARS-CoV-2	CDC	N2	<40	99	Negative
AE0000100AA635	K-12 school #1	2021-10-06 07:54:00	2021-10-06 17:33:00	9.6	115200	Negative	WVDL	SARS-CoV-2	CDC	N2	<40	99	Negative
	K-12 school #1	2021-10-06 07:54:00	2021-10-06 17:33:00	9.6	115200	Negative	WVDL	SARS-CoV-2	CDC	N1	<40	99	Negative
AE0000100A6A3A	K-12 school #1	2021-10-05 08:05:00	2021-10-05 17:20:00	9.3	111600	Negative	WVDL	SARS-CoV-2	CDC	N1	<40	99	Negative
	K-12 school #1	2021-10-05 08:05:00	2021-10-05 17:20:00	9.3	111600	Negative	WVDL	SARS-CoV-2	CDC	N2	<40	99	Negative
AE000010042F3C	K-12 school #1	2021-10-04 08:03:00	2021-10-04 17:26:00	9.4	112800	Negative	WVDL	SARS-CoV-2	CDC	N2	<40	99	Negative
	K-12 school #1	2021-10-04 08:03:00	2021-10-04 17:26:00	9.4	112800	Negative	WVDL	SARS-CoV-2	CDC	N1	<40	99	Negative
AE0000100A7A3C	K-12 school #1	2021-10-01 08:01:00	2021-10-01 18:54:00	10.9	130800	Negative	WVDL	SARS-CoV-2	CDC	N1	<40	99	Negative
	K-12 school #1	2021-10-01 08:01:00	2021-10-01 18:54:00	10.9	130800	Negative	WVDL	SARS-CoV-2	CDC	N2	<40	99	Negative
AE0000100A6C36	K-12 school #1	2021-09-30 07:58:00	2021-09-30 18:29:00	10.5	126000	Negative	WVDL	SARS-CoV-2	CDC	N1	<40	99	Negative
	K-12 school #1	2021-09-30 07:58:00	2021-09-30 18:29:00	10.5	126000	Negative	WVDL	SARS-CoV-2	CDC	N2	<40	99	Negative
AE0000100A9736	K-12 school #1	2021-09-29 08:00:00	2021-09-29 18:01:00	10	120000	Negative	WVDL	SARS-CoV-2	CDC	N2	<40	99	Negative
	K-12 school #1	2021-09-29 08:00:00	2021-09-29 18:01:00	10	120000	Negative	WVDL	SARS-CoV-2	CDC	N1	<40	99	Negative
AE0000100A6532	K-12 school #1	2021-09-28 08:13:00	2021-09-28 16:59:00	8.8	105600	Negative	WVDL	SARS-CoV-2	CDC	N1	<40	99	Negative
	K-12 school #1	2021-09-28 08:13:00	2021-09-28 16:59:00	8.8	105600	Negative	WVDL	SARS-CoV-2	CDC	N2	<40	99	Negative
AE0000100AAD3C	K-12 school #1	2021-09-27 07:02:00	2021-09-27 17:53:00	10.9	130800	Negative	WVDL	SARS-CoV-2	CDC	N1	<40	99	Negative
	K-12 school #1	2021-09-27 07:02:00	2021-09-27 17:53:00	10.9	130800	Negative	WVDL	SARS-CoV-2	CDC	N2	<40	99	Negative
AE0000100A6D42	K-12 school #1	2021-09-24 08:44:00	2021-09-24 19:09:00	10.4	124800	Negative	WVDL	SARS-CoV-2	CDC	N1	<40	99	Negative
	K-12 school #1	2021-09-24 08:44:00	2021-09-24 19:09:00	10.4	124800	Negative	WVDL	SARS-CoV-2	CDC	N2	<40	99	Negative
AE0000100A742F	K-12 school #1	2021-09-23 07:56:00	2021-09-23 18:08:00	10.2	122400	Inconclusive	WVDL	SARS-CoV-2	CDC	N1	<40	99	Negative
	K-12 school #1	2021-09-23 07:56:00	2021-09-23 18:08:00	10.2	122400	Inconclusive	WVDL	SARS-CoV-2	CDC	N2	<40	37.5	Positive
AE0000100A9C3C	K-12 school #1	2021-09-22 07:59:00	2021-09-22 18:00:00	10	120000	Negative	WVDL	SARS-CoV-2	CDC	N2	<40	99	Negative
	K-12 school #1	2021-09-22 07:59:00	2021-09-22 18:00:00	10	120000	Negative	WVDL	SARS-CoV-2	CDC	N1	<40	99	Negative
AE0000100A9B3E	K-12 school #1	2021-09-21 08:16:00	2021-09-21 17:53:00	9.6	115200	Negative	WVDL	SARS-CoV-2	CDC	N2	<40	99	Negative
	K-12 school #1	2021-09-21 08:16:00	2021-09-21 17:53:00	9.6	115200	Negative	WVDL	SARS-CoV-2	CDC	N1	<40	99	Negative
AE0000100A7534	K-12 school #1	2021-09-20 07:49:00	2021-09-20 17:34:00	9.8	117600	Negative	WVDL	SARS-CoV-2	CDC	N1	<40	99	Negative
	K-12 school #1	2021-09-20 07:49:00	2021-09-20 17:34:00	9.8	117600	Negative	WVDL	SARS-CoV-2	CDC	N2	<40	99	Negative
AE0000100A8530	K-12 school #1	2021-09-17 07:48:00	2021-09-17 19:26:00	11.6	139200	Negative	WVDL	SARS-CoV-2	CDC	N1	<40	99	Negative
	K-12 school #1	2021-09-17 07:48:00	2021-09-17 19:26:00	11.6	139200	Negative	WVDL	SARS-CoV-2	CDC	N2	<40	99	Negative
AE0000100A8431	K-12 school #1	2021-09-16 07:53:00	2021-09-16 18:29:00	10.6	127200	Negative	WVDL	SARS-CoV-2	CDC	N1	<40	99	Negative
	K-12 school #1	2021-09-16 07:53:00	2021-09-16 18:29:00	10.6	127200	Negative	WVDL	SARS-CoV-2	CDC	N2	<40	99	Negative
AE0000100A822D	K-12 school #1	2021-09-15 08:10:00	2021-09-16 07:52:00	23.7	284400	Negative	WVDL	SARS-CoV-2	CDC	N1	<40	99	Negative
	K-12 school #1	2021-09-15 08:10:00	2021-09-16 07:52:00	23.7	284400	Negative	WVDL	SARS-CoV-2	CDC	N2	<40	99	Negative
AE0000100A8631	K-12 school #1	2021-09-14 07:57:00	2021-09-14 18:18:00	10.3	123600	Negative	WVDL	SARS-CoV-2	CDC	N2	<40	99	Negative
	K-12 school #1	2021-09-14 07:57:00	2021-09-14 18:18:00	10.3	123600	Negative	WVDL	SARS-CoV-2	CDC	N1	<40	99	Negative
AE0000100A7F42	K-12 school #1	2021-09-12 16:38:00	2021-09-13 18:04:00	25.4	304800	Negative	WVDL	SARS-CoV-2	CDC	N2	<40	99	Negative
	K-12 school #1	2021-09-12 16:38:00	2021-09-13 18:04:00	25.4	304800	Negative	WVDL	SARS-CoV-2	CDC	N1	<40	99	Negative
AE0000100AC838	K-12 school #1	2021-09-10 07:49:00	2021-09-10 18:59:00	11.2	134400	Negative	WVDL	SARS-CoV-2	CDC	N2	<40	99	Negative
	K-12 school #1	2021-09-10 07:49:00	2021-09-10 18:59:00	11.2	134400	Negative	WVDL	SARS-CoV-2	CDC	N1	<40	99	Negative
AE0000100A6F40	K-12 school #1	2021-09-09 07:50:00	2021-09-10 07:48:00	24	288000	Negative	WVDL	SARS-CoV-2	CDC	N1	<40	99	Negative
	K-12 school #1	2021-09-09 07:50:00	2021-09-10 07:48:00	24	288000	Negative	WVDL	SARS-CoV-2	CDC	N2	<40	99	Negative
AE0000100A9938	K-12 school #1	2021-09-08 07:39:00	2021-09-08 18:30:00	10.8	129600	Negative	WVDL	SARS-CoV-2	CDC	N2	<40	99	Negative
	K-12 school #1	2021-09-08 07:39:00	2021-09-08 18:30:00	10.8	129600	Negative	WVDL	SARS-CoV-2	CDC	N1	<40	99	Negative
AE000010464D3E	K-12 school #1	2021-09-06 19:31:00	2021-09-07 18:18:00	22.8	273600	Negative	WVDL	SARS-CoV-2	CDC	N2	<40	99	Negative
	K-12 school #1	2021-09-06 19:31:00	2021-09-07 18:18:00	22.8	273600	Negative	WVDL	SARS-CoV-2	CDC	N1	<40	99	Negative
AE00001046352C	K-12 school #1	2021-09-03 07:50:00	2021-09-06 19:29:00	83.7	1004400	Inconclusive	WVDL	SARS-CoV-2	CDC	N2	<40	38.02	Positive
	K-12 school #1	2021-09-03 07:50:00	2021-09-06 19:29:00	83.7	1004400	Inconclusive	WVDL	SARS-CoV-2	CDC	N1	<40	99	Negative
AE00001046152E	K-12 school #1	2021-09-02 18:00:00	2021-09-03 07:49:00	13.8	165600	Negative	WVDL	SARS-CoV-2	CDC	N1	<40	99	Negative
	K-12 school #1	2021-09-02 18:00:00	2021-09-03 07:49:00	13.8	165600	Negative	WVDL	SARS-CoV-2	CDC	N2	<40	99	Negative
AE00001045D838	K-12 school #1	2021-09-01 07:44:00	2021-09-02 18:00:00	34.3	411600	Negative	WVDL	SARS-CoV-2	CDC	N1	<40	99	Negative
	K-12 school #1	2021-09-01 07:44:00	2021-09-02 18:00:00	34.3	411600	Negative	WVDL	SARS-CoV-2	CDC	N2	<40	99	Negative
AE00001045E73E	K-12 school #1	2021-08-31 07:49:00	2021-09-01 07:43:00	23.9	286800	Negative	WVDL	SARS-CoV-2	CDC	N1	<40	99	Negative
	K-12 school #1	2021-08-31 07:49:00	2021-09-01 07:43:00	23.9	286800	Negative	WVDL	SARS-CoV-2	CDC	N2	<40	99	Negative
AE000010463229	K-12 school #1	2021-08-30 07:51:00	2021-08-31 07:48:00	24	288000	Negative	WVDL	SARS-CoV-2	CDC	N1	<40	99	Negative
	K-12 school #1	2021-08-30 07:51:00	2021-08-31 07:48:00	24	288000	Negative	WVDL	SARS-CoV-2	CDC	N2	<40	99	Negative
AE00001046332A	K-12 school #1	2021-08-26 21:02:00	2021-08-30 07:51:00	82.8	993600	Negative	WVDL	SARS-CoV-2	CDC	N2	<40	99	Negative
	K-12 school #1	2021-08-26 21:02:00	2021-08-30 07:51:00	82.8	993600	Negative	WVDL	SARS-CoV-2	CDC	N1	<40	99	Negative
AE00001045D334	K-12 school #1	2021-08-26 07:39:00	2021-08-26 21:00:00	13.3	159600	Negative	WVDL	SARS-CoV-2	CDC	N1	<40	99	Negative
	K-12 school #1	2021-08-26 07:39:00	2021-08-26 21:00:00	13.3	159600	Negative	WVDL	SARS-CoV-2	CDC	N2	<40	99	Negative
AE000010462934	K-12 school #1	2021-08-25 07:51:00	2021-08-26 07:38:00	23.8	285600	Negative	WVDL	SARS-CoV-2	CDC	N2	<40	99	Negative
	K-12 school #1	2021-08-25 07:51:00	2021-08-26 07:38:00	23.8	285600	Negative	WVDL	SARS-CoV-2	CDC	N1	<40	99	Negative
AE00001045F334	K-12 school #1	2021-08-24 07:57:00	2021-08-25 07:52:00	23.9	286800	Negative	WVDL	SARS-CoV-2	CDC	N2	<40	99	Negative
	K-12 school #1	2021-08-24 07:57:00	2021-08-25 07:52:00	23.9	286800	Negative	WVDL	SARS-CoV-2	CDC	N1	<40	99	Negative
AE00001046262C	K-12 school #1	2021-08-23 08:12:00	2021-08-24 07:56:00	23.7	284400	Negative	WVDL	SARS-CoV-2	CDC	N2	<40	99	Negative
	K-12 school #1	2021-08-23 08:12:00	2021-08-24 07:56:00	23.7	284400	Negative	WVDL	SARS-CoV-2	CDC	N1	<40	99	Negative
AE000010461834	K-12 school #1	2021-08-20 08:09:00	2021-08-23 08:14:00	72.1	865200	Negative	WVDL	SARS-CoV-2	CDC	N2	<40	99	Negative
	K-12 school #1	2021-08-20 08:09:00	2021-08-23 08:14:00	72.1	865200	Negative	WVDL	SARS-CoV-2	CDC	N1	<40	99	Negative
AE00001045DB44	K-12 school #1	2021-08-19 08:25:00	2021-08-20 08:08:00	23.7	284400	Negative	WVDL	SARS-CoV-2	CDC	N2	<40	99	Negative
	K-12 school #1	2021-08-19 08:25:00	2021-08-20 08:08:00	23.7	284400	Negative	WVDL	SARS-CoV-2	CDC	N1	<40	99	Negative
AE00001045F233	K-12 school #1	2021-08-18 08:20:00	2021-08-19 08:25:00	24.1	289200	Negative	WVDL	SARS-CoV-2	CDC	N2	<40	99	Negative
	K-12 school #1	2021-08-18 08:20:00	2021-08-19 08:25:00	24.1	289200	Negative	WVDL	SARS-CoV-2	CDC	N1	<40	99	Negative
AE000010461932	K-12 school #1	2021-08-17 09:01:00	2021-08-18 08:20:00	23.3	279600	Negative	WVDL	SARS-CoV-2	CDC	N2	<40	99	Negative
	K-12 school #1	2021-08-17 09:01:00	2021-08-18 08:20:00	23.3	279600	Negative	WVDL	SARS-CoV-2	CDC	N1	<40	99	Negative
AE000010465430	K-12 school #1	2021-08-16 08:09:00	2021-08-17 08:55:00	24.8	297600	Negative	WVDL	SARS-CoV-2	CDC	N2	<40	99	Negative
	K-12 school #1	2021-08-16 08:09:00	2021-08-17 08:55:00	24.8	297600	Negative	WVDL	SARS-CoV-2	CDC	N1	<40	99	Negative
AE00001045E030	K-12 school #1	2021-08-13 09:52:00	2021-08-16 08:10:00	70.3	843600	Negative	WVDL	SARS-CoV-2	CDC	N1	<40	99	Negative
	K-12 school #1	2021-08-13 09:52:00	2021-08-16 08:10:00	70.3	843600	Negative	WVDL	SARS-CoV-2	CDC	N2	<40	99	Negative
AE00001046532E	K-12 school #1	2021-08-12 08:23:00	2021-08-13 09:52:00	25.5	306000	Negative	WVDL	SARS-CoV-2	CDC	N1	<40	99	Negative
	K-12 school #1	2021-08-12 08:23:00	2021-08-13 09:52:00	25.5	306000	Negative	WVDL	SARS-CoV-2	CDC	N2	<40	99	Negative
AE000010461E37	K-12 school #1	2021-08-11 09:02:00	2021-08-12 08:23:00	23.4	280800	Negative	WVDL	SARS-CoV-2	CDC	N1	<40	99	Negative
	K-12 school #1	2021-08-11 09:02:00	2021-08-12 08:23:00	23.4	280800	Negative	WVDL	SARS-CoV-2	CDC	N2	<40	99	Negative
AE00001046622C	K-12 school #1	2021-08-10 08:18:00	2021-08-11 09:02:00	24.7	296400	Negative	WVDL	SARS-CoV-2	CDC	N1	<40	99	Negative
	K-12 school #1	2021-08-10 08:18:00	2021-08-11 09:02:00	24.7	296400	Negative	WVDL	SARS-CoV-2	CDC	N2	<40	99	Negative
AE000010450F4C	K-12 school #1	2021-08-06 08:05:00	2021-08-10 08:18:00	96.2	1154400	Negative	WVDL	SARS-CoV-2	CDC	N2	<40	99	Negative
	K-12 school #1	2021-08-06 08:05:00	2021-08-10 08:18:00	96.2	1154400	Negative	WVDL	SARS-CoV-2	CDC	N1	<40	99	Negative
AE000010466532	K-12 school #1	2021-08-05 08:18:00	2021-08-06 08:05:00	23.8	285600	Negative	WVDL	SARS-CoV-2	CDC	N1	<40	99	Negative
	K-12 school #1	2021-08-05 08:18:00	2021-08-06 08:05:00	23.8	285600	Negative	WVDL	SARS-CoV-2	CDC	N2	<40	99	Negative
AE00001046132A	K-12 school #1	2021-08-04 09:14:00	2021-08-05 08:18:00	23.1	277200	Negative	WVDL	SARS-CoV-2	CDC	N1	<40	99	Negative
	K-12 school #1	2021-08-04 09:14:00	2021-08-05 08:18:00	23.1	277200	Negative	WVDL	SARS-CoV-2	CDC	N2	<40	99	Negative
AE00001045E53A	K-12 school #1	2021-08-03 08:53:00	2021-08-04 09:14:00	24.4	292800	Negative	WVDL	SARS-CoV-2	CDC	N2	<40	99	Negative
	K-12 school #1	2021-08-03 08:53:00	2021-08-04 09:14:00	24.4	292800	Negative	WVDL	SARS-CoV-2	CDC	N1	<40	99	Negative
AE00001045E436	K-12 school #1	2021-08-02 09:15:00	2021-08-03 08:52:00	23.6	283200	Negative	WVDL	SARS-CoV-2	CDC	N2	<40	99	Negative
	K-12 school #1	2021-08-02 09:15:00	2021-08-03 08:52:00	23.6	283200	Negative	WVDL	SARS-CoV-2	CDC	N1	<40	99	Negative
AE00001045EB46	K-12 school #1	2021-07-30 08:40:00	2021-07-30 17:30:00	8.8	105600	Negative	WVDL	SARS-CoV-2	CDC	N1	<40	99	Negative
	K-12 school #1	2021-07-30 08:40:00	2021-07-30 17:30:00	8.8	105600	Negative	WVDL	SARS-CoV-2	CDC	N2	<40	99	Negative
AE000010460F34	K-12 school #1	2021-07-29 08:41:00	2021-07-30 08:40:00	24	288000	Negative	WVDL	SARS-CoV-2	CDC	N1	<40	99	Negative
	K-12 school #1	2021-07-29 08:41:00	2021-07-30 08:40:00	24	288000	Negative	WVDL	SARS-CoV-2	CDC	N2	<40	99	Negative
AE00001045F031	K-12 school #1	2021-07-27 08:30:00	2021-07-28 08:37:00	24.1	289200	Negative	AVRL	SARS-CoV-2	CDC	N1	<40	99	Negative
AE00001046282D	K-12 school #1	2021-07-26 14:40:00	2021-07-27 08:30:00	17.8	213600	Negative	AVRL	SARS-CoV-2	CDC	N1	<40	99	Negative

## Sheet: K-12 School #2
Cartridge Id	Facility Name	Start Time	End Time	Hours Run	Volume of sampled air (L)	Qualitative Result	PCR Lab	Assay Target	Assay System	PCR target	Positive Threshold	PCR Ct	Individual target result
AE000010045D34	K-12 school #2	2022-02-02 07:49:00	2022-02-09 07:44:00	167.9	2014800	Inconclusive	WVDL	SARS-CoV-2	CDC	N1	<40	38.1	Positive
	K-12 school #2	2022-02-02 07:49:00	2022-02-09 07:44:00	167.9	2014800	Inconclusive	WVDL	SARS-CoV-2	CDC	N2	<40	99	Negative
AE000010047B3A	K-12 school #2	2022-01-26 07:52:00	2022-02-02 07:48:00	167.9	2014800	Negative	WVDL	SARS-CoV-2	CDC	N1	<40	99	Negative
	K-12 school #2	2022-01-26 07:52:00	2022-02-02 07:48:00	167.9	2014800	Negative	WVDL	SARS-CoV-2	CDC	N2	<40	99	Negative
AE000010048934	K-12 school #2	2022-01-05 09:16:00	2022-01-19	Not Available	Not Available	Positive	WVDL	SARS-CoV-2	CDC	N1	<40	34.9	Positive
	K-12 school #2	2022-01-05 09:16:00	2022-01-19	Not Available	Not Available	Positive	WVDL	SARS-CoV-2	CDC	N2	<40	37.1	Positive
AE000010048C3B	K-12 school #2	2021-12-28 14:07:00	2022-01-05 09:15:00	187.1	2245200	Positive	WVDL	SARS-CoV-2	CDC	N2	<40	35.8	Positive
	K-12 school #2	2021-12-28 14:07:00	2022-01-05 09:15:00	187.1	2245200	Positive	WVDL	SARS-CoV-2	CDC	N1	<40	36.6	Positive
AE000010048B30	K-12 school #2	2021-12-07 09:17:00	2021-12-28 14:05:00	508.8	6105600	Positive	WVDL	SARS-CoV-2	CDC	N1	<40	37.2	Positive
	K-12 school #2	2021-12-07 09:17:00	2021-12-28 14:05:00	508.8	6105600	Positive	WVDL	SARS-CoV-2	CDC	N2	<40	37.3	Positive
AE000010045A2C	K-12 school #2	2021-11-30 11:51:00	2021-12-07 09:15:00	165.4	1984800	Negative	WVDL	SARS-CoV-2	CDC	N2	<40	99	Negative
	K-12 school #2	2021-11-30 11:51:00	2021-12-07 09:15:00	165.4	1984800	Negative	WVDL	SARS-CoV-2	CDC	N1	<40	99	Negative
AE000010044E31	K-12 school #2	2021-11-16 12:28:00	2021-11-30 11:50:00	335.4	4024800	Positive	WVDL	SARS-CoV-2	CDC	N2	<40	36.3	Positive
	K-12 school #2	2021-11-16 12:28:00	2021-11-30 11:50:00	335.4	4024800	Positive	WVDL	SARS-CoV-2	CDC	N1	<40	37.4	Positive
AE000010045429	K-12 school #2	2021-11-12 12:43:00	2021-11-16 12:26:00	95.7	1148400	Negative	WVDL	SARS-CoV-2	CDC	N2	<40	99	Negative
	K-12 school #2	2021-11-12 12:43:00	2021-11-16 12:26:00	95.7	1148400	Negative	WVDL	SARS-CoV-2	CDC	N1	<40	99	Negative
AE00001004662F	K-12 school #2	2021-11-10 10:23:00	2021-11-12 12:43:00	50.3	603600	Negative	WVDL	SARS-CoV-2	CDC	N2	<40	99	Negative
	K-12 school #2	2021-11-10 10:23:00	2021-11-12 12:43:00	50.3	603600	Negative	WVDL	SARS-CoV-2	CDC	N1	<40	99	Negative
AE000010457730	K-12 school #2	2021-11-05 11:37:00	2021-11-10 10:22:00	118.8	1425600	Inconclusive	WVDL	SARS-CoV-2	CDC	N2	<40	99	Negative
	K-12 school #2	2021-11-05 11:37:00	2021-11-10 10:22:00	118.8	1425600	Inconclusive	WVDL	SARS-CoV-2	CDC	N1	<40	37.5	Positive
AE000010454936	K-12 school #2	2021-10-25 17:58:00	2021-11-05 11:36:00	257.6	3.0912e+06	Positive	WVDL	SARS-CoV-2	CDC	N1	<40	36.5	Positive
	K-12 school #2	2021-10-25 17:58:00	2021-11-05 11:36:00	257.6	3.0912e+06	Positive	WVDL	SARS-CoV-2	CDC	N2	<40	37	Positive
AE00001045AD3A	K-12 school #2	2021-10-21 17:05:00	2021-10-25 17:54:00	96.8	1161600	Positive	WVDL	SARS-CoV-2	CDC	N1	<40	30.6	Positive
	K-12 school #2	2021-10-21 17:05:00	2021-10-25 17:54:00	96.8	1161600	Positive	WVDL	SARS-CoV-2	CDC	N2	<40	30.4	Positive
AE00001045D130	K-12 school #2	2021-10-20 10:00:00	2021-10-21 17:02:00	31	372000	Positive	WVDL	SARS-CoV-2	CDC	N1	<40	34.3	Positive
	K-12 school #2	2021-10-20 10:00:00	2021-10-21 17:02:00	31	372000	Positive	WVDL	SARS-CoV-2	CDC	N2	<40	34.1	Positive
AE00001045552E	K-12 school #2	2021-10-18 12:08:00	2021-10-20 09:58:00	45.8	549600	Positive	WVDL	SARS-CoV-2	CDC	N2	<40	31.7	Positive
	K-12 school #2	2021-10-18 12:08:00	2021-10-20 09:58:00	45.8	549600	Positive	WVDL	SARS-CoV-2	CDC	N1	<40	33.6	Positive
AE00001045A633	K-12 school #2	2021-10-14 16:36:00	2021-10-18 12:06:00	91.5	1098000	Negative	WVDL	SARS-CoV-2	CDC	N1	<40	99	Negative
	K-12 school #2	2021-10-14 16:36:00	2021-10-18 12:06:00	91.5	1098000	Negative	WVDL	SARS-CoV-2	CDC	N2	<40	99	Negative

## Sheet: K-12 School #3
Cartridge Id	Facility Name	Start Time	End Time	Hours Run	Volume of sampled air (L)	Qualitative Result	PCR Lab	Assay Target	Assay System	PCR target	Positive Threshold	PCR Ct	Individual target result
AE0000100CF33A	K-12 school #3	2022-02-01 15:36:00	2022-02-08 16:01:00	168.4	2020800	Positive	WVDL	SARS-CoV-2	CDC	N1	<40	35.1	Positive
	K-12 school #3	2022-02-01 15:36:00	2022-02-08 16:01:00	168.4	2020800	Positive	WVDL	SARS-CoV-2	CDC	N2	<40	35.1	Positive
AE0000100C7E47	K-12 school #3	2022-01-25 16:15:00	2022-02-01 15:35:00	167.3	2007600	Positive	WVDL	SARS-CoV-2	CDC	N1	<40	36	Positive
	K-12 school #3	2022-01-25 16:15:00	2022-02-01 15:35:00	167.3	2007600	Positive	WVDL	SARS-CoV-2	CDC	N2	<40	36	Positive
AE0000100C9D3E	K-12 school #3	2022-01-18 16:08:00	2022-01-25 16:13:00	168.1	2017200	Positive	WVDL	SARS-CoV-2	CDC	N2	<40	34.3	Positive
	K-12 school #3	2022-01-18 16:08:00	2022-01-25 16:13:00	168.1	2017200	Positive	WVDL	SARS-CoV-2	CDC	N1	<40	34.3	Positive
AE0000100C812E	K-12 school #3	2022-01-11 19:53:00	2022-01-18 16:06:00	164.2	1970400	Positive	WVDL	SARS-CoV-2	CDC	N2	<40	33	Positive
	K-12 school #3	2022-01-11 19:53:00	2022-01-18 16:06:00	164.2	1970400	Positive	WVDL	SARS-CoV-2	CDC	N1	<40	34.5	Positive
AE0000100CAE3E	K-12 school #3	2022-01-04 18:34:00	2022-01-11 19:52:00	169.3	2031600	Positive	WVDL	SARS-CoV-2	CDC	N1	<40	36	Positive
	K-12 school #3	2022-01-04 18:34:00	2022-01-11 19:52:00	169.3	2031600	Positive	WVDL	SARS-CoV-2	CDC	N2	<40	35.5	Positive
AE0000100CB132	K-12 school #3	2021-12-21 16:04:00	2022-01-04	Not Available	Not Available	Positive	WVDL	SARS-CoV-2	CDC	N2	<40	33.6	Positive
	K-12 school #3	2021-12-21 16:04:00	2022-01-04	Not Available	Not Available	Positive	WVDL	SARS-CoV-2	CDC	N1	<40	34.4	Positive
AE0000100C993C	K-12 school #3	2021-12-14 15:23:00	2021-12-21	Not Available	Not Available	Positive	WVDL	SARS-CoV-2	CDC	N2	<40	35.7	Positive
	K-12 school #3	2021-12-14 15:23:00	2021-12-21	Not Available	Not Available	Positive	WVDL	SARS-CoV-2	CDC	N1	<40	35.4	Positive

## Sheet: K-12 School #4
Cartridge Id	Facility Name	Start Time	End Time	Hours Run	Volume of sampled air (L)	Qualitative Result	PCR Lab	Assay Target	Assay System	PCR target	Positive Threshold	PCR Ct	Individual target result
AE00000F4DC54A	K-12 school #4	2022-02-01 15:28:00	2022-02-08 14:04:00	166.6	1999200	Positive	WVDL	SARS-CoV-2	CDC	N2	<40	34.9	Positive
	K-12 school #4	2022-02-01 15:28:00	2022-02-08 14:04:00	166.6	1999200	Positive	WVDL	SARS-CoV-2	CDC	N1	<40	38.1	Positive
AE00000F4DDA51	K-12 school #4	2022-01-26 08:00:00	2022-02-01 15:25:00	151.4	1816800	Positive	WVDL	SARS-CoV-2	CDC	N2	<40	35.9	Positive
	K-12 school #4	2022-01-26 08:00:00	2022-02-01 15:25:00	151.4	1816800	Positive	WVDL	SARS-CoV-2	CDC	N1	<40	36	Positive
AE00000F4DDB58	K-12 school #4	2022-01-18 13:44:00	2022-01-25 13:56:00	168.2	2018400	Positive	WVDL	SARS-CoV-2	CDC	N2	<40	34.2	Positive
	K-12 school #4	2022-01-18 13:44:00	2022-01-25 13:56:00	168.2	2018400	Positive	WVDL	SARS-CoV-2	CDC	N1	<40	34.7	Positive
AE00000F4DCA4F	K-12 school #4	2022-01-12 08:19:00	2022-01-18 13:42:00	149.4	1792800	Inconclusive	WVDL	SARS-CoV-2	CDC	N2	<40	36.8	Positive
	K-12 school #4	2022-01-12 08:19:00	2022-01-18 13:42:00	149.4	1792800	Inconclusive	WVDL	SARS-CoV-2	CDC	N1	<40	99	Negative
AE00000F4DB245	K-12 school #4	2022-01-04 14:31:00	2022-01-12 08:19:00	185.8	2229600	Positive	WVDL	SARS-CoV-2	CDC	N2	<40	36	Positive
	K-12 school #4	2022-01-04 14:31:00	2022-01-12 08:19:00	185.8	2229600	Positive	WVDL	SARS-CoV-2	CDC	N1	<40	36.1	Positive
AE00000F4DBE57	K-12 school #4	2021-12-29 08:32:00	2022-01-04 14:30:00	150	1800000	Positive	WVDL	SARS-CoV-2	CDC	N1	<40	37.9	Positive
	K-12 school #4	2021-12-29 08:32:00	2022-01-04 14:30:00	150	1800000	Positive	WVDL	SARS-CoV-2	CDC	N2	<40	35	Positive
AE00000F4CB346	K-12 school #4	2021-12-23 10:35:00	2021-12-29 08:31:00	141.9	1702800	Negative	WVDL	SARS-CoV-2	CDC	N1	<40	99	Negative
	K-12 school #4	2021-12-23 10:35:00	2021-12-29 08:31:00	141.9	1702800	Negative	WVDL	SARS-CoV-2	CDC	N2	<40	99	Negative
AE00000F4DB043	K-12 school #4	2021-12-15 09:54:00	2021-12-21 13:57:00	148	1776000	Positive	WVDL	SARS-CoV-2	CDC	N2	<40	36.2	Positive
	K-12 school #4	2021-12-15 09:54:00	2021-12-21 13:57:00	148	1776000	Positive	WVDL	SARS-CoV-2	CDC	N1	<40	37.2	Positive

## Sheet: Preschool #1
Cartridge Id	Facility Name	Start Time	End Time	Hours Run	Volume of sampled air (L)	Qualitative Result	PCR Lab	Assay Target	Assay System	PCR target	Positive Threshold	PCR Ct	Individual target result
AE0000100A912E	Preschool #1	2022-02-02 09:00:00	2022-03-01 16:03:00	655	7860000	Negative	WVDL	SARS-CoV-2	CDC	N2	<40	99	Negative
	Preschool #1	2022-02-02 09:00:00	2022-03-01 16:03:00	655	7860000	Negative	WVDL	SARS-CoV-2	CDC	N1	<40	99	Negative
AE0000100A8B3C	Preschool #1	2022-02-01 16:05:00	2022-02-08 16:03:00	168	2016000	Positive	WVDL	SARS-CoV-2	CDC	N2	<40	37	Positive
	Preschool #1	2022-02-01 16:05:00	2022-02-08 16:03:00	168	2016000	Positive	WVDL	SARS-CoV-2	CDC	N1	<40	38	Positive
AE0000100A8839	Preschool #1	2022-01-26 07:47:00	2022-02-01 16:05:00	152.3	1827600	Positive	WVDL	SARS-CoV-2	CDC	N2	<40	32.7	Positive
	Preschool #1	2022-01-26 07:47:00	2022-02-01 16:05:00	152.3	1827600	Positive	WVDL	SARS-CoV-2	CDC	N1	<40	33.8	Positive
AE0000100A6029	Preschool #1	2022-01-19 08:00:00	2022-01-25 16:15:00	152.2	1826400	Negative	WVDL	SARS-CoV-2	CDC	N2	<40	99	Negative
	Preschool #1	2022-01-19 08:00:00	2022-01-25 16:15:00	152.2	1826400	Negative	WVDL	SARS-CoV-2	CDC	N1	<40	99	Negative
AE0000100A9F46	Preschool #1	2022-01-05 07:43:00	2022-01-19	Not Available	Not Available	Inconclusive	WVDL	SARS-CoV-2	CDC	N1	<40	36.5	Positive
	Preschool #1	2022-01-05 07:43:00	2022-01-19	Not Available	Not Available	Inconclusive	WVDL	SARS-CoV-2	CDC	N2	<40	99	Negative
AE0000100A9E47	Preschool #1	2022-01-03 08:47:00	2022-01-04 16:06:00	31.3	375600	Negative	WVDL	SARS-CoV-2	CDC	N2	<40	99	Negative
	Preschool #1	2022-01-03 08:47:00	2022-01-04 16:06:00	31.3	375600	Negative	WVDL	SARS-CoV-2	CDC	N1	<40	99	Negative
AE0000100A983B	Preschool #1	2021-12-15 12:36:00	2021-12-17	Not Available	Not Available	Negative	WVDL	SARS-CoV-2	CDC	N1	<40	99	Negative
	Preschool #1	2021-12-15 12:36:00	2021-12-17	Not Available	Not Available	Negative	WVDL	SARS-CoV-2	CDC	N2	<40	99	Negative
AE0000100A722E	Preschool #1	2021-12-13 07:33:00	2021-12-15 12:02:00	52.5	630000	Negative	WVDL	SARS-CoV-2	CDC	N2	<40	99	Negative
	Preschool #1	2021-12-13 07:33:00	2021-12-15 12:02:00	52.5	630000	Negative	WVDL	SARS-CoV-2	CDC	N1	<40	99	Negative
AE0000100A802B	Preschool #1	2021-12-06 08:41:00	2021-12-10 16:38:00	104	1248000	Negative	WVDL	SARS-CoV-2	CDC	N1	<40	99	Negative
	Preschool #1	2021-12-06 08:41:00	2021-12-10 16:38:00	104	1248000	Negative	WVDL	SARS-CoV-2	CDC	N2	<40	99	Negative
AE0000100A922F	Preschool #1	2021-12-02	2021-12-06 08:38:00	104.6	1255200	Negative	WVDL	SARS-CoV-2	CDC	N2	<40	99	Negative
	Preschool #1	2021-12-02	2021-12-06 08:38:00	104.6	1255200	Negative	WVDL	SARS-CoV-2	CDC	N1	<40	99	Negative
AE0000100A702A	Preschool #1	2021-11-08	2021-11-12 07:00:00	103	1236000	Negative	WVDL	SARS-CoV-2	CDC	N2	<40	99	Negative
	Preschool #1	2021-11-08	2021-11-12 07:00:00	103	1236000	Negative	WVDL	SARS-CoV-2	CDC	N1	<40	99	Negative
AE0000100A7636	Preschool #1	2021-11-04 15:43:00	2021-11-08 09:11:00	89.5	1074000	Inconclusive	WVDL	SARS-CoV-2	CDC	N2	<40	37.3	Positive
	Preschool #1	2021-11-04 15:43:00	2021-11-08 09:11:00	89.5	1074000	Inconclusive	WVDL	SARS-CoV-2	CDC	N1	<40	99	Negative
AE0000100A4D3E	Preschool #1	2021-11-01 07:17:00	2021-11-04	64.7	776400	Negative	WVDL	SARS-CoV-2	CDC	N2	<40	99	Negative
	Preschool #1	2021-11-01 07:17:00	2021-11-04	64.7	776400	Negative	WVDL	SARS-CoV-2	CDC	N1	<40	99	Negative
AE0000100A452E	Preschool #1	2021-10-25	2021-10-29 16:47:00	112.8	1353600	Positive	WVDL	SARS-CoV-2	CDC	N1	<40	37.4	Positive
	Preschool #1	2021-10-25	2021-10-29 16:47:00	112.8	1353600	Positive	WVDL	SARS-CoV-2	CDC	N2	<40	37.2	Positive
AE0000100A7934	Preschool #1	2021-10-21 07:09:00	2021-10-21 17:04:00	9.9	118800	Negative	WVDL	SARS-CoV-2	CDC	N2	<40	99	Negative
	Preschool #1	2021-10-21 07:09:00	2021-10-21 17:04:00	9.9	118800	Negative	WVDL	SARS-CoV-2	CDC	N1	<40	99	Negative
AE0000100A712C	Preschool #1	2021-10-20 07:02:00	2021-10-20 17:05:00	10	120000	Negative	WVDL	SARS-CoV-2	CDC	N2	<40	99	Negative
	Preschool #1	2021-10-20 07:02:00	2021-10-20 17:05:00	10	120000	Negative	WVDL	SARS-CoV-2	CDC	N1	<40	99	Negative
AE0000100A612A	Preschool #1	2021-10-19 07:23:00	2021-10-19 16:51:00	9.5	114000	Negative	WVDL	SARS-CoV-2	CDC	N2	<40	99	Negative
	Preschool #1	2021-10-19 07:23:00	2021-10-19 16:51:00	9.5	114000	Negative	WVDL	SARS-CoV-2	CDC	N1	<40	99	Negative
AE0000100A8C3A	Preschool #1	2021-10-18 07:28:00	2021-10-18 17:06:00	9.6	115200	Negative	WVDL	SARS-CoV-2	CDC	N1	<40	99	Negative
	Preschool #1	2021-10-18 07:28:00	2021-10-18 17:06:00	9.6	115200	Negative	WVDL	SARS-CoV-2	CDC	N2	<40	99	Negative
AE0000100A6932	Preschool #1	2021-10-15 06:56:00	2021-10-15 16:18:00	9.4	112800	Negative	WVDL	SARS-CoV-2	CDC	N1	<40	99	Negative
	Preschool #1	2021-10-15 06:56:00	2021-10-15 16:18:00	9.4	112800	Negative	WVDL	SARS-CoV-2	CDC	N2	<40	99	Negative
AE0000100A9433	Preschool #1	2021-10-14 07:18:00	2021-10-14 16:57:00	9.6	115200	Negative	WVDL	SARS-CoV-2	CDC	N2	<40	99	Negative
	Preschool #1	2021-10-14 07:18:00	2021-10-14 16:57:00	9.6	115200	Negative	WVDL	SARS-CoV-2	CDC	N1	<40	99	Negative
AE00001045F132	Preschool #1	2021-10-13 07:10:00	2021-10-13 17:06:00	9.9	118800	Negative	WVDL	SARS-CoV-2	CDC	N1	<40	99	Negative
	Preschool #1	2021-10-13 07:10:00	2021-10-13 17:06:00	9.9	118800	Negative	WVDL	SARS-CoV-2	CDC	N2	<40	99	Negative
AE00001045B231	Preschool #1	2021-10-12 07:40:00	2021-10-12 17:05:00	9.4	112800	Negative	WVDL	SARS-CoV-2	CDC	N2	<40	99	Negative
	Preschool #1	2021-10-12 07:40:00	2021-10-12 17:05:00	9.4	112800	Negative	WVDL	SARS-CoV-2	CDC	N1	<40	99	Negative
AE00001045C02E	Preschool #1	2021-10-11 07:32:00	2021-10-11 17:06:00	9.6	115200	Negative	WVDL	SARS-CoV-2	CDC	N2	<40	99	Negative
	Preschool #1	2021-10-11 07:32:00	2021-10-11 17:06:00	9.6	115200	Negative	WVDL	SARS-CoV-2	CDC	N1	<40	99	Negative
AE00001045382D	Preschool #1	2021-10-08 07:12:00	2021-10-08 17:02:00	9.8	117600	Negative	WVDL	SARS-CoV-2	CDC	N2	<40	99	Negative
	Preschool #1	2021-10-08 07:12:00	2021-10-08 17:02:00	9.8	117600	Negative	WVDL	SARS-CoV-2	CDC	N1	<40	99	Negative
AE00001044FF4E	Preschool #1	2021-10-07 07:48:00	2021-10-07 16:57:00	9.2	110400	Negative	WVDL	SARS-CoV-2	CDC	N2	<40	99	Negative
	Preschool #1	2021-10-07 07:48:00	2021-10-07 16:57:00	9.2	110400	Negative	WVDL	SARS-CoV-2	CDC	N1	<40	99	Negative
AE000010450224	Preschool #1	2021-10-06 07:25:00	2021-10-06 16:52:00	9.4	112800	Negative	WVDL	SARS-CoV-2	CDC	N1	<40	99	Negative
	Preschool #1	2021-10-06 07:25:00	2021-10-06 16:52:00	9.4	112800	Negative	WVDL	SARS-CoV-2	CDC	N2	<40	99	Negative
AE00001045C836	Preschool #1	2021-10-05 08:39:00	2021-10-05 17:02:00	8.4	100800	Negative	WVDL	SARS-CoV-2	CDC	N1	<40	99	Negative
	Preschool #1	2021-10-05 08:39:00	2021-10-05 17:02:00	8.4	100800	Negative	WVDL	SARS-CoV-2	CDC	N2	<40	99	Negative
AE000010450022	Preschool #1	2021-10-04 11:30:00	2021-10-04 17:05:00	5.6	67200	Negative	WVDL	SARS-CoV-2	CDC	N2	<40	99	Negative
	Preschool #1	2021-10-04 11:30:00	2021-10-04 17:05:00	5.6	67200	Negative	WVDL	SARS-CoV-2	CDC	N1	<40	99	Negative
AE000010454229	Preschool #1	2021-10-01 07:12:00	2021-10-01 17:04:00	9.9	118800	Negative	WVDL	SARS-CoV-2	CDC	N1	<40	99	Negative
	Preschool #1	2021-10-01 07:12:00	2021-10-01 17:04:00	9.9	118800	Negative	WVDL	SARS-CoV-2	CDC	N2	<40	99	Negative
AE00001045532C	Preschool #1	2021-09-30 07:30:00	2021-09-30 17:05:00	9.6	115200	Inconclusive	WVDL	SARS-CoV-2	CDC	N2	<40	36.8	Positive
	Preschool #1	2021-09-30 07:30:00	2021-09-30 17:05:00	9.6	115200	Inconclusive	WVDL	SARS-CoV-2	CDC	N1	<40	99	Negative
AE00001045252E	Preschool #1	2021-09-29 07:09:00	2021-09-29 15:23:00	8.2	98400	Negative	WVDL	SARS-CoV-2	CDC	N2	<40	99	Negative
	Preschool #1	2021-09-29 07:09:00	2021-09-29 15:23:00	8.2	98400	Negative	WVDL	SARS-CoV-2	CDC	N1	<40	99	Negative
AE00001045842F	Preschool #1	2021-09-28 07:33:00	2021-09-28 17:18:00	9.7	116400	Negative	WVDL	SARS-CoV-2	CDC	N1	<40	99	Negative
	Preschool #1	2021-09-28 07:33:00	2021-09-28 17:18:00	9.7	116400	Negative	WVDL	SARS-CoV-2	CDC	N2	<40	99	Negative
AE00001045052A	Preschool #1	2021-09-24 07:11:00	2021-09-24 17:31:00	10.3	123600	Negative	WVDL	SARS-CoV-2	CDC	N2	<40	99	Negative
	Preschool #1	2021-09-24 07:11:00	2021-09-24 17:31:00	10.3	123600	Negative	WVDL	SARS-CoV-2	CDC	N1	<40	99	Negative
AE00001045AA40	Preschool #1	2021-09-23 07:21:00	2021-09-23 17:30:00	10.1	121200	Negative	WVDL	SARS-CoV-2	CDC	N2	<40	99	Negative
	Preschool #1	2021-09-23 07:21:00	2021-09-23 17:30:00	10.1	121200	Negative	WVDL	SARS-CoV-2	CDC	N1	<40	99	Negative
AE000010454B32	Preschool #1	2021-09-22 07:22:00	2021-09-22 17:21:00	10	120000	Negative	WVDL	SARS-CoV-2	CDC	N2	<40	99	Negative
	Preschool #1	2021-09-22 07:22:00	2021-09-22 17:21:00	10	120000	Negative	WVDL	SARS-CoV-2	CDC	N1	<40	99	Negative
AE000010460226	Preschool #1	2021-09-21 09:18:00	2021-09-21 17:23:00	8.1	97200	Negative	WVDL	SARS-CoV-2	CDC	N2	<40	99	Negative
	Preschool #1	2021-09-21 09:18:00	2021-09-21 17:23:00	8.1	97200	Negative	WVDL	SARS-CoV-2	CDC	N1	<40	99	Negative
AE00001045BC3E	Preschool #1	2021-09-20 11:29:00	2021-09-20 17:16:00	5.8	69600	Negative	WVDL	SARS-CoV-2	CDC	N1	<40	99	Negative
	Preschool #1	2021-09-20 11:29:00	2021-09-20 17:16:00	5.8	69600	Negative	WVDL	SARS-CoV-2	CDC	N2	<40	99	Negative
AE000010456B36	Preschool #1	2021-09-17 07:38:00	2021-09-17 17:10:00	9.5	114000	Negative	WVDL	SARS-CoV-2	CDC	N1	<40	99	Negative
	Preschool #1	2021-09-17 07:38:00	2021-09-17 17:10:00	9.5	114000	Negative	WVDL	SARS-CoV-2	CDC	N2	<40	99	Negative
AE00001045F83C	Preschool #1	2021-09-16 07:37:00	2021-09-16 17:08:00	9.5	114000	Negative	WVDL	SARS-CoV-2	CDC	N1	<40	99	Negative
	Preschool #1	2021-09-16 07:37:00	2021-09-16 17:08:00	9.5	114000	Negative	WVDL	SARS-CoV-2	CDC	N2	<40	99	Negative
AE00001045B435	Preschool #1	2021-09-15 11:07:00	2021-09-15 17:22:00	6.3	75600	Negative	WVDL	SARS-CoV-2	CDC	N2	<40	99	Negative
	Preschool #1	2021-09-15 11:07:00	2021-09-15 17:22:00	6.3	75600	Negative	WVDL	SARS-CoV-2	CDC	N1	<40	99	Negative
AE00001045B534	Preschool #1	2021-09-13 17:28:00	2021-09-15 11:00:00	41.5	498000	Negative	WVDL	SARS-CoV-2	CDC	N2	<40	99	Negative
	Preschool #1	2021-09-13 17:28:00	2021-09-15 11:00:00	41.5	498000	Negative	WVDL	SARS-CoV-2	CDC	N1	<40	99	Negative
AE000010458837	Preschool #1	2021-09-13 08:51:00	2021-09-13 17:26:00	8.6	103200	Negative	WVDL	SARS-CoV-2	CDC	N2	<40	99	Negative
	Preschool #1	2021-09-13 08:51:00	2021-09-13 17:26:00	8.6	103200	Negative	WVDL	SARS-CoV-2	CDC	N1	<40	99	Negative
AE000010451023	Preschool #1	2021-09-10 17:48:00	2021-09-13 08:50:00	63	756000	Negative	WVDL	SARS-CoV-2	CDC	N1	<40	99	Negative
	Preschool #1	2021-09-10 17:48:00	2021-09-13 08:50:00	63	756000	Negative	WVDL	SARS-CoV-2	CDC	N2	<40	99	Negative
AE000010453F38	Preschool #1	2021-09-07 09:46:00	2021-09-07 17:38:00	7.9	94800	Negative	WVDL	SARS-CoV-2	CDC	N2	<40	99	Negative
	Preschool #1	2021-09-07 09:46:00	2021-09-07 17:38:00	7.9	94800	Negative	WVDL	SARS-CoV-2	CDC	N1	<40	99	Negative
AE00001045482F	Preschool #1	2021-09-02 09:45:00	2021-09-04 15:55:00	54.2	650400	Negative	WVDL	SARS-CoV-2	CDC	N2	<40	99	Negative
	Preschool #1	2021-09-02 09:45:00	2021-09-04 15:55:00	54.2	650400	Negative	WVDL	SARS-CoV-2	CDC	N1	<40	99	Negative
AE000010452126	Preschool #1	2021-08-20 12:24:00	2021-08-20 17:56:00	5.5	66000	Negative	WVDL	SARS-CoV-2	CDC	N1	<40	99	Negative
	Preschool #1	2021-08-20 12:24:00	2021-08-20 17:56:00	5.5	66000	Negative	WVDL	SARS-CoV-2	CDC	N2	<40	99	Negative
AE000010458B3A	Preschool #1	2021-08-20 09:09:00	2021-08-20 12:18:00	3.1	37200	Negative	WVDL	SARS-CoV-2	CDC	N2	<40	99	Negative
	Preschool #1	2021-08-20 09:09:00	2021-08-20 12:18:00	3.1	37200	Negative	WVDL	SARS-CoV-2	CDC	N1	<40	99	Negative
AE000010452228	Preschool #1	2021-08-18 17:27:00	2021-08-19 17:37:00	24.2	290400	Negative	WVDL	SARS-CoV-2	CDC	N2	<40	99	Negative
	Preschool #1	2021-08-18 17:27:00	2021-08-19 17:37:00	24.2	290400	Negative	WVDL	SARS-CoV-2	CDC	N1	<40	99	Negative
AE00001045142B	Preschool #1	2021-08-18 10:49:00	2021-08-18 17:24:00	6.6	79200	Negative	WVDL	SARS-CoV-2	CDC	N1	<40	99	Negative
	Preschool #1	2021-08-18 10:49:00	2021-08-18 17:24:00	6.6	79200	Negative	WVDL	SARS-CoV-2	CDC	N2	<40	99	Negative

## Sheet: Preschool #2
Cartridge Id	Facility Name	Start Time	End Time	Hours Run	Volume of sampled air (L)	Qualitative Result	PCR Lab	Assay Target	Assay System	PCR target	Positive Threshold	PCR Ct	Individual target result
AE000010455027	Preschool #2	2021-10-13 12:05:00	2021-10-14 16:34:00	28.5	342000	Negative	WVDL	SARS-CoV-2	CDC	N1	<40	99	Negative
	Preschool #2	2021-10-13 12:05:00	2021-10-14 16:34:00	28.5	342000	Negative	WVDL	SARS-CoV-2	CDC	N2	<40	99	Negative
AE000010460C37	Preschool #2	2021-10-07 13:31:00	2021-10-13 12:03:00	142.5	1710000	Negative	WVDL	SARS-CoV-2	CDC	N2	<40	99	Negative
	Preschool #2	2021-10-07 13:31:00	2021-10-13 12:03:00	142.5	1710000	Negative	WVDL	SARS-CoV-2	CDC	N1	<40	99	Negative
AE000010450E33	Preschool #2	2021-10-06 11:14:00	2021-10-07 13:30:00	26.3	315600	Negative	WVDL	SARS-CoV-2	CDC	N1	<40	99	Negative
	Preschool #2	2021-10-06 11:14:00	2021-10-07 13:30:00	26.3	315600	Negative	WVDL	SARS-CoV-2	CDC	N2	<40	99	Negative
AE000010456A38	Preschool #2	2021-10-04 17:13:00	2021-10-06 11:12:00	42	504000	Negative	WVDL	SARS-CoV-2	CDC	N1	<40	99	Negative
	Preschool #2	2021-10-04 17:13:00	2021-10-06 11:12:00	42	504000	Negative	WVDL	SARS-CoV-2	CDC	N2	<40	99	Negative
AE000010456E3F	Preschool #2	2021-10-01 20:31:00	2021-10-04 17:11:00	68.7	824400	Negative	WVDL	SARS-CoV-2	CDC	N1	<40	99	Negative
	Preschool #2	2021-10-01 20:31:00	2021-10-04 17:11:00	68.7	824400	Negative	WVDL	SARS-CoV-2	CDC	N2	<40	99	Negative
AE00001045BB40	Preschool #2	2021-09-29 08:53:00	2021-10-01 20:30:00	59.6	715200	Positive	WVDL	SARS-CoV-2	CDC	N1	<40	35.7	Positive
	Preschool #2	2021-09-29 08:53:00	2021-10-01 20:30:00	59.6	715200	Positive	WVDL	SARS-CoV-2	CDC	N2	<40	35.6	Positive
AE000010459936	Preschool #2	2021-09-28 09:17:00	2021-09-29 08:51:00	23.6	283200	Inconclusive	WVDL	SARS-CoV-2	CDC	N1	<40	37.4	Positive
	Preschool #2	2021-09-28 09:17:00	2021-09-29 08:51:00	23.6	283200	Inconclusive	WVDL	SARS-CoV-2	CDC	N2	<40	99	Negative
AE000010457F40	Preschool #2	2021-09-27 09:06:00	2021-09-28 09:16:00	24.2	290400	Negative	WVDL	SARS-CoV-2	CDC	N1	<40	99	Negative
	Preschool #2	2021-09-27 09:06:00	2021-09-28 09:16:00	24.2	290400	Negative	WVDL	SARS-CoV-2	CDC	N2	<40	99	Negative
AE000010456736	Preschool #2	2021-09-24 15:18:00	2021-09-27 09:05:00	65.8	789600	Negative	WVDL	SARS-CoV-2	CDC	N2	<40	99	Negative
	Preschool #2	2021-09-24 15:18:00	2021-09-27 09:05:00	65.8	789600	Negative	WVDL	SARS-CoV-2	CDC	N1	<40	99	Negative
AE000010458F42	Preschool #2	2021-09-22	2021-09-24 15:16:00	Not Available	Not Available	Negative	WVDL	SARS-CoV-2	CDC	N2	<40	99	Negative
	Preschool #2	2021-09-22	2021-09-24 15:16:00	Not Available	Not Available	Negative	WVDL	SARS-CoV-2	CDC	N1	<40	99	Negative
AE00001045922D	Preschool #2	2021-09-20 12:53:00	2021-09-22	Not Available	Not Available	Inconclusive	WVDL	SARS-CoV-2	CDC	N2	<40	99	Negative
	Preschool #2	2021-09-20 12:53:00	2021-09-22	Not Available	Not Available	Inconclusive	WVDL	SARS-CoV-2	CDC	N1	<40	37.7	Positive
AE00001045152C	Preschool #2	Not Available	2021-09-20 12:51:00	Not Available	Not Available	Positive	WVDL	SARS-CoV-2	CDC	N1	<40	36.5	Positive
	Preschool #2	Not Available	2021-09-20 12:51:00	Not Available	Not Available	Positive	WVDL	SARS-CoV-2	CDC	N2	<40	37.7	Positive
AE000010456D40	Preschool #2	2021-09-15 09:32:00	Not Available	Not Available	Not Available	Negative	WVDL	SARS-CoV-2	CDC	N2	<40	99	Negative
	Preschool #2	2021-09-15 09:32:00	Not Available	Not Available	Not Available	Negative	WVDL	SARS-CoV-2	CDC	N1	<40	99	Negative
AE000010459734	Preschool #2	2021-09-13 08:51:00	2021-09-15 09:30:00	48.7	584400	Negative	WVDL	SARS-CoV-2	CDC	N1	<40	99	Negative
	Preschool #2	2021-09-13 08:51:00	2021-09-15 09:30:00	48.7	584400	Negative	WVDL	SARS-CoV-2	CDC	N2	<40	99	Negative
AE00001046342C	Preschool #2	Not Available	2021-09-13 08:46:00	Not Available	Not Available	Negative	WVDL	SARS-CoV-2	CDC	N1	<40	99	Negative
	Preschool #2	Not Available	2021-09-13 08:46:00	Not Available	Not Available	Negative	WVDL	SARS-CoV-2	CDC	N2	<40	99	Negative
AE000010459E45	Preschool #2	2021-09-09 11:10:00	Not Available	Not Available	Not Available	Negative	WVDL	SARS-CoV-2	CDC	N1	<40	99	Negative
	Preschool #2	2021-09-09 11:10:00	Not Available	Not Available	Not Available	Negative	WVDL	SARS-CoV-2	CDC	N2	<40	99	Negative
AE000010457835	Preschool #2	Not Available	2021-09-09 10:30:00	Not Available	Not Available	Negative	WVDL	SARS-CoV-2	CDC	N2	<40	99	Negative
	Preschool #2	Not Available	2021-09-09 10:30:00	Not Available	Not Available	Negative	WVDL	SARS-CoV-2	CDC	N1	<40	99	Negative
AE00001045812C	Preschool #2	2021-08-26 09:54:00	Not Available	Not Available	Not Available	Negative	WVDL	SARS-CoV-2	CDC	N1	<40	99	Negative
	Preschool #2	2021-08-26 09:54:00	Not Available	Not Available	Not Available	Negative	WVDL	SARS-CoV-2	CDC	N2	<40	99	Negative
AE000010459F44	Preschool #2	Not Available	2021-08-26 09:53:00	Not Available	Not Available	Negative	WVDL	SARS-CoV-2	CDC	N1	<40	99	Negative
	Preschool #2	Not Available	2021-08-26 09:53:00	Not Available	Not Available	Negative	WVDL	SARS-CoV-2	CDC	N2	<40	99	Negative
AE00001045BF48	Preschool #2	2021-08-19 17:34:00	Not Available	Not Available	Not Available	Negative	WVDL	SARS-CoV-2	CDC	N2	<40	99	Negative
	Preschool #2	2021-08-19 17:34:00	Not Available	Not Available	Not Available	Negative	WVDL	SARS-CoV-2	CDC	N1	<40	99	Negative
AE000010457532	Preschool #2	Not Available	2021-08-19 17:30:00	Not Available	Not Available	Negative	WVDL	SARS-CoV-2	CDC	N1	<40	99	Negative
	Preschool #2	Not Available	2021-08-19 17:30:00	Not Available	Not Available	Negative	WVDL	SARS-CoV-2	CDC	N2	<40	99	Negative
AE000010462025	Preschool #2	2021-08-11 12:36:00	2021-08-17 11:21:00	142.7	1712400	Negative	WVDL	SARS-CoV-2	CDC	N2	<40	99	Negative
	Preschool #2	2021-08-11 12:36:00	2021-08-17 11:21:00	142.7	1712400	Negative	WVDL	SARS-CoV-2	CDC	N1	<40	99	Negative

## Sheet: Hospital
Cartridge Id	Facility Name	Start Time	End Time	Hours Run	Volume of sampled air (L)	Qualitative Result	PCR Lab	Assay Target	Assay System	PCR target	Positive Threshold	PCR Ct	Individual target result
AE00001045ED42	Hospital	2021-10-22 15:48:00	2021-10-25	56.2	674400	Positive	UWHC	SARS-CoV-2	Hologic Panther	ORF1a/b	>650	1256	Positive
AE00001045DA3B	Hospital	2021-10-21 13:29:00	2021-10-22 15:47:00	26.3	315600	Positive	UWHC	SARS-CoV-2	Hologic Panther	ORF1a/b	>650	751	Positive
AE00001045E83A	Hospital	2021-10-20 10:34:00	2021-10-21 13:28:00	26.9	322800	Negative	UWHC	SARS-CoV-2	Hologic Panther	ORF1a/b	>650	309	Negative
AE000010046023	Hospital	2021-10-19 11:09:00	2021-10-20 10:33:00	23.4	280800	Positive	UWHC	SARS-CoV-2	Hologic Panther	ORF1a/b	>650	804	Positive
AE00001045C230	Hospital	2021-10-18 10:21:00	2021-10-19 11:07:00	24.8	297600	Positive	UWHC	SARS-CoV-2	Hologic Panther	ORF1a/b	>650	1013	Positive
AE00001004A734	Hospital	2021-10-15 15:05:00	2021-10-18 10:20:00	67.2	806400	Negative	UWHC	SARS-CoV-2	Hologic Panther	ORF1a/b	>650	371	Negative
AE000010044122	Hospital	2021-10-14 10:20:00	2021-10-15 15:14:00	28.9	346800	Negative	UWHC	SARS-CoV-2	Hologic Panther	ORF1a/b	>650	323	Negative
AE000010044C33	Hospital	2021-10-14 10:10:00	2021-10-15 15:04:00	28.9	346800	Positive	UWHC	SARS-CoV-2	Hologic Panther	ORF1a/b	>650	794	Positive
AE000010455F3C	Hospital	2021-10-13 09:52:00	2021-10-14 10:08:00	24.3	291600	Negative	UWHC	SARS-CoV-2	Hologic Panther	ORF1a/b	>650	360	Negative
AE000010046F34	Hospital	2021-10-13 09:39:00	2021-10-14 10:20:00	24.7	296400	Negative	UWHC	SARS-CoV-2	Hologic Panther	ORF1a/b	>650	351	Negative
AE000010047E37	Hospital	2021-10-11 09:23:00	2021-10-13 09:48:00	48.4	580800	Positive	UWHC	SARS-CoV-2	Hologic Panther	ORF1a/b	>650	1194	Positive
AE000010455D3E	Hospital	2021-10-07 14:46:00	2021-10-11 09:21:00	90.6	1087200	Positive	UWHC	SARS-CoV-2	Hologic Panther	ORF1a/b	>650	1198	Positive
AE000010459A3E	Hospital	2021-10-04 13:16:00	2021-10-07 14:45:00	73.5	882000	Positive	UWHC	SARS-CoV-2	Hologic Panther	ORF1a/b	>650	1161	Positive
AE000010457634	Hospital	2021-10-01 11:53:00	2021-10-04 13:15:00	73.4	880800	Positive	UWHC	SARS-CoV-2	Hologic Panther	ORF1a/b	>650	1118	Positive
AE000010048D3A	Hospital	2021-09-30 14:33:00	2021-10-01 14:39:00	24.1	289200	Positive	UWHC	SARS-CoV-2	Hologic Panther	ORF1a/b	>650	1196	Positive
AE000010049229	Hospital	2021-09-30 12:33:00	2021-10-01 11:52:00	23.3	279600	Positive	UWHC	SARS-CoV-2	Hologic Panther	ORF1a/b	>650	701	Positive
AE000010046A2E	Hospital	2021-09-29 14:39:00	2021-09-30 14:31:00	23.9	286800	Negative	UWHC	SARS-CoV-2	Hologic Panther	ORF1a/b	>650	315	Negative
AE000010450F32	Hospital	2021-09-29 10:44:00	2021-09-30 12:31:00	25.8	309600	Positive	UWHC	SARS-CoV-2	Hologic Panther	ORF1a/b	>650	794	Positive
AE00001045062D	Hospital	2021-09-28 13:27:00	2021-09-29 14:38:00	25.2	302400	Negative	UWHC	SARS-CoV-2	Hologic Panther	ORF1a/b	>650	318	Negative
AE000010046E35	Hospital	2021-09-28 11:10:00	2021-09-29 10:43:00	23.5	282000	Negative	UWHC	SARS-CoV-2	Hologic Panther	ORF1a/b	>650	304	Negative
AE000010460E35	Hospital	2021-09-28 10:48:00	2021-09-28 13:24:00	2.6	31200	Negative	UWHC	SARS-CoV-2	Hologic Panther	ORF1a/b	>650	304	Negative
AE000010456C34	Hospital	2021-09-27 10:22:00	2021-09-28 11:09:00	24.8	297600	Negative	UWHC	SARS-CoV-2	Hologic Panther	ORF1a/b	>650	315	Negative
AE000010044728	Hospital	2021-09-24 16:40:00	2021-09-27 10:20:00	65.7	788400	Positive	UWHC	SARS-CoV-2	Hologic Panther	ORF1a/b	>650	727	Positive
AE00001045352A	Hospital	2021-09-23 13:45:00	2021-09-24 16:38:00	26.9	322800	Negative	UWHC	SARS-CoV-2	Hologic Panther	ORF1a/b	>650	464	Negative
AE00001045232A	Hospital	2021-09-22 13:23:00	2021-09-23 13:44:00	24.3	291600	Negative	UWHC	SARS-CoV-2	Hologic Panther	ORF1a/b	>650	337	Negative
AE000010044324	Hospital	2021-09-21 14:21:00	2021-09-22 13:20:00	23	276000	Negative	UWHC	SARS-CoV-2	Hologic Panther	ORF1a/b	>650	318	Negative
AE00001004AB34	Hospital	2021-09-21 14:07:00	2021-09-22 15:24:00	25.3	303600	Positive	UWHC	SARS-CoV-2	Hologic Panther	ORF1a/b	>650	1267	Positive
AE000010045124	Hospital	2021-09-06 16:01:00	2021-09-07 16:02:00	24	288000	Negative	UWHC	SARS-CoV-2	Hologic Panther	ORF1a/b	>650	304	Negative
AE000010044427	Hospital	2021-09-06 15:57:00	2021-09-07 15:57:00	24	288000	Negative	UWHC	SARS-CoV-2	Hologic Panther	ORF1a/b	>650	307	Negative
AE00001004642B	Hospital	2021-09-05 16:39:00	2021-09-06 16:00:00	23.4	280800	Negative	UWHC	SARS-CoV-2	Hologic Panther	ORF1a/b	>650	321	Negative
AE000010044F30	Hospital	2021-09-05 16:36:00	2021-09-06 15:56:00	23.3	279600	Negative	UWHC	SARS-CoV-2	Hologic Panther	ORF1a/b	>650	316	Negative
AE000010047A30	Hospital	2021-09-04 09:44:00	2021-09-05 16:38:00	30.9	370800	Negative	UWHC	SARS-CoV-2	Hologic Panther	ORF1a/b	>650	308	Negative
AE000010045E33	Hospital	2021-09-04 09:40:00	2021-09-05 16:33:00	30.9	370800	Negative	UWHC	SARS-CoV-2	Hologic Panther	ORF1a/b	>650	301	Negative
AE000010043526	Hospital	2021-09-03 08:43:00	2021-09-04 09:44:00	25	300000	Negative	UWHC	SARS-CoV-2	Hologic Panther	ORF1a/b	>650	296	Negative
AE000010046226	Hospital	2021-09-03 08:38:00	2021-09-04 09:38:00	25	300000	Negative	UWHC	SARS-CoV-2	Hologic Panther	ORF1a/b	>650	300	Negative
AE000010046832	Hospital	2021-09-02 10:17:00	2021-09-03 08:41:00	22.4	268800	Positive	UWHC	SARS-CoV-2	Hologic Panther	ORF1a/b	>650	886	Positive
AE00001004AD3E	Hospital	2021-09-02 10:14:00	2021-09-03 08:38:00	22.4	268800	Negative	UWHC	SARS-CoV-2	Hologic Panther	ORF1a/b	>650	313	Negative
AE000010453126	Hospital	2021-08-30 07:51:00	2021-09-02 10:13:00	74.4	892800	Negative	UWHC	SARS-CoV-2	Hologic Panther	ORF1a/b	>650	631	Negative
AE000010047024	Hospital	2021-08-30 07:49:00	2021-09-02 10:17:00	74.5	894000	Negative	UWHC	SARS-CoV-2	Hologic Panther	ORF1a/b	>650	290	Negative
AE000010450D34	Hospital	2021-08-27 15:04:00	2021-08-30 07:54:00	64.8	777600	Positive	UWHC	SARS-CoV-2	Hologic Panther	ORF1a/b	>650	787	Positive
AE00001044E02F	Hospital	2021-08-27 15:02:00	2021-08-30 07:49:00	64.8	777600	Negative	UWHC	SARS-CoV-2	Hologic Panther	ORF1a/b	>650	296	Negative
AE000010046930	Hospital	2021-08-26 13:40:00	2021-08-27 15:04:00	25.4	304800	Negative	UWHC	SARS-CoV-2	Hologic Panther	ORF1a/b	>650	636	Negative
AE00001044D637	Hospital	2021-08-26 13:37:00	2021-08-27 15:02:00	25.4	304800	Negative	UWHC	SARS-CoV-2	Hologic Panther	ORF1a/b	>650	306	Negative
AE00001004AC3F	Hospital	2021-08-25 13:48:00	2021-08-26 13:39:00	23.9	286800	Negative	UWHC	SARS-CoV-2	Hologic Panther	ORF1a/b	>650	545	Negative
AE000010452C39	Hospital	2021-08-25 13:45:00	2021-08-26 13:36:00	23.9	286800	Positive	UWHC	SARS-CoV-2	Hologic Panther	ORF1a/b	>650	919	Positive
AE000010044528	Hospital	2021-08-24 14:01:00	2021-08-25 13:46:00	23.8	285600	Negative	UWHC	SARS-CoV-2	Hologic Panther	ORF1a/b	>650	302	Negative
AE00001044EF4C	Hospital	2021-08-24 13:58:00	2021-08-25 13:44:00	23.8	285600	Negative	UWHC	SARS-CoV-2	Hologic Panther	ORF1a/b	>650	308	Negative
AE000010453227	Hospital	2021-08-23 15:17:00	2021-08-24 14:00:00	22.7	272400	Negative	UWHC	SARS-CoV-2	Hologic Panther	ORF1a/b	>650	303	Negative
AE000010453E39	Hospital	2021-08-23 15:00:00	2021-08-24 13:57:00	23	276000	Negative	UWHC	SARS-CoV-2	Hologic Panther	ORF1a/b	>650	430	Negative
AE000010043F3E	Hospital	2021-08-20 14:57:00	2021-08-23 14:54:00	71.9	862800	Negative	UWHC	SARS-CoV-2	Hologic Panther	ORF1a/b	>650	553	Negative
AE0000100ACE3E	Hospital	2021-08-20 14:49:00	2021-08-23 15:16:00	72.4	868800	Positive	UWHC	SARS-CoV-2	Hologic Panther	ORF1a/b	>650	675	Positive

## Sheet: Campus Athletic Facility
Cartridge Id	Facility Name	Start Time	End Time	Hours Run	Volume of sampled air (L)	Qualitative Result	PCR Lab	Assay Target	Assay System	PCR target	Positive Threshold	PCR Ct	Individual target result
AE000010053F30	Campus athletic training facility	2022-02-02 06:42:00	2022-02-09 06:28:00	167.8	2013600	Positive	WVDL	SARS-CoV-2	CDC	N1	<40	35.9	Positive
	Campus athletic training facility	2022-02-02 06:42:00	2022-02-09 06:28:00	167.8	2013600	Positive	WVDL	SARS-CoV-2	CDC	N2	<40	37.1	Positive
AE000010052526	Campus athletic training facility	2022-01-26 14:00:00	2022-02-02 06:41:00	160.7	1928400	Positive	WVDL	SARS-CoV-2	CDC	N1	<40	35.7	Positive
	Campus athletic training facility	2022-01-26 14:00:00	2022-02-02 06:41:00	160.7	1928400	Positive	WVDL	SARS-CoV-2	CDC	N2	<40	35.4	Positive
AE000010047428	Campus athletic training facility	2022-01-19 08:00:00	2022-01-26 07:52:00	167.9	2014800	Positive	WVDL	SARS-CoV-2	CDC	N1	<40	34.1	Positive
	Campus athletic training facility	2022-01-19 08:00:00	2022-01-26 07:52:00	167.9	2014800	Positive	WVDL	SARS-CoV-2	CDC	N2	<40	33	Positive
AE000010042423	Campus athletic training facility	2022-01-19 07:24:00	2022-01-26 07:16:00	167.9	2014800	Positive	WVDL	SARS-CoV-2	CDC	N1	<40	34.1	Positive
	Campus athletic training facility	2022-01-19 07:24:00	2022-01-26 07:16:00	167.9	2014800	Positive	WVDL	SARS-CoV-2	CDC	N2	<40	33.1	Positive
AE000010057227	Campus athletic training facility	2022-01-12 08:07:00	2022-01-19 07:19:00	167.2	2006400	Positive	WVDL	SARS-CoV-2	CDC	N1	<40	33.3	Positive
	Campus athletic training facility	2022-01-12 08:07:00	2022-01-19 07:19:00	167.2	2006400	Positive	WVDL	SARS-CoV-2	CDC	N2	<40	33	Positive
AE00001004EB3C	Campus athletic training facility	2022-01-05 07:52:00	2022-01-12 08:07:00	168.2	2018400	Inconclusive	WVDL	SARS-CoV-2	CDC	N1	<40	99	Negative
	Campus athletic training facility	2022-01-05 07:52:00	2022-01-12 08:07:00	168.2	2018400	Inconclusive	WVDL	SARS-CoV-2	CDC	N2	<40	36.5	Positive
AE000010042A31	Campus athletic training facility	2021-12-29 09:45:00	2022-01-05 07:51:00	166.1	1993200	Positive	WVDL	SARS-CoV-2	CDC	N2	<40	32.6	Positive
	Campus athletic training facility	2021-12-29 09:45:00	2022-01-05 07:51:00	166.1	1993200	Positive	WVDL	SARS-CoV-2	CDC	N1	<40	33.7	Positive
AE0000100AB836	Campus athletic training facility	2021-12-23 16:54:00	2021-12-29 09:43:00	136.8	1641600	Inconclusive	WVDL	SARS-CoV-2	CDC	N1	<40	36.2	Positive
	Campus athletic training facility	2021-12-23 16:54:00	2021-12-29 09:43:00	136.8	1641600	Inconclusive	WVDL	SARS-CoV-2	CDC	N2	<40	99	Negative
AE00001004492C	Campus athletic training facility	2021-12-22 09:26:00	2021-12-23 16:54:00	31.5	378000	Positive	WVDL	SARS-CoV-2	CDC	N1	<40	35.4	Positive
	Campus athletic training facility	2021-12-22 09:26:00	2021-12-23 16:54:00	31.5	378000	Positive	WVDL	SARS-CoV-2	CDC	N2	<40	35.5	Positive
AE00001004B32E	Campus athletic training facility	2021-12-21 13:45:00	2021-12-22 09:25:00	19.7	236400	Positive	WVDL	SARS-CoV-2	CDC	N1	<40	35.8	Positive
	Campus athletic training facility	2021-12-21 13:45:00	2021-12-22 09:25:00	19.7	236400	Positive	WVDL	SARS-CoV-2	CDC	N2	<40	35.2	Positive
AE0000100AC02F	Campus athletic training facility	2021-12-20 09:05:00	2021-12-21 13:44:00	28.6	343200	Positive	WVDL	SARS-CoV-2	CDC	N2	<40	35.3	Positive
	Campus athletic training facility	2021-12-20 09:05:00	2021-12-21 13:44:00	28.6	343200	Positive	WVDL	SARS-CoV-2	CDC	N1	<40	38	Positive
AE0000100ABB42	Campus athletic training facility	2021-12-19 09:07:00	2021-12-20 09:05:00	24	288000	Positive	WVDL	SARS-CoV-2	CDC	N1	<40	37	Positive
	Campus athletic training facility	2021-12-19 09:07:00	2021-12-20 09:05:00	24	288000	Positive	WVDL	SARS-CoV-2	CDC	N2	<40	37.3	Positive
AE000010042C2F	Campus athletic training facility	2021-12-19 08:49:00	2021-12-19 09:06:00	0.3	3600	Negative	WVDL	SARS-CoV-2	CDC	N2	<40	99	Negative
	Campus athletic training facility	2021-12-19 08:49:00	2021-12-19 09:06:00	0.3	3600	Negative	WVDL	SARS-CoV-2	CDC	N1	<40	99	Negative
AE00001004B028	Campus athletic training facility	2021-12-17 09:51:00	2021-12-19 08:48:00	47	564000	Negative	WVDL	SARS-CoV-2	CDC	N1	<40	99	Negative
	Campus athletic training facility	2021-12-17 09:51:00	2021-12-19 08:48:00	47	564000	Negative	WVDL	SARS-CoV-2	CDC	N2	<40	99	Negative
AE00001004B22A	Campus athletic training facility	2021-12-15 11:46:00	2021-12-17 09:50:00	46.1	553200	Negative	WVDL	SARS-CoV-2	CDC	N2	<40	99	Negative
	Campus athletic training facility	2021-12-15 11:46:00	2021-12-17 09:50:00	46.1	553200	Negative	WVDL	SARS-CoV-2	CDC	N1	<40	99	Negative
AE00000F423E40J	Campus athletic training facility	2021-12-08 11:34:00	2021-12-15 11:44:00	168.2	2018400	Positive	WVDL	SARS-CoV-2	CDC	N1	<40	35.1	Positive
	Campus athletic training facility	2021-12-08 11:34:00	2021-12-15 11:44:00	168.2	2018400	Positive	WVDL	SARS-CoV-2	CDC	N2	<40	37.3	Positive
AE000010047932	Campus athletic training facility	2021-12-01 07:00:00	2021-12-08 11:34:00	172.6	2071200	Negative	WVDL	SARS-CoV-2	CDC	N1	<40	99	Negative
	Campus athletic training facility	2021-12-01 07:00:00	2021-12-08 11:34:00	172.6	2071200	Negative	WVDL	SARS-CoV-2	CDC	N2	<40	99	Negative
AE0000100AB432	Campus athletic training facility	2021-11-24 07:00:00	2021-12-01 08:05:00	169.1	2029200	Positive	WVDL	SARS-CoV-2	CDC	N1	<40	35.8	Positive
	Campus athletic training facility	2021-11-24 07:00:00	2021-12-01 08:05:00	169.1	2029200	Positive	WVDL	SARS-CoV-2	CDC	N2	<40	35.8	Positive
AE0000100AB332	Campus athletic training facility	2021-11-17 07:58:00	2021-11-24 07:54:00	167.9	2014800	Positive	WVDL	SARS-CoV-2	CDC	N1	<40	35.2	Positive
	Campus athletic training facility	2021-11-17 07:58:00	2021-11-24 07:54:00	167.9	2014800	Positive	WVDL	SARS-CoV-2	CDC	N2	<40	35.3	Positive
AE0000100AC130	Campus athletic training facility	2021-11-17 07:56:00	2021-11-24 07:56:00	168	2016000	Negative	WVDL	SARS-CoV-2	CDC	N2	<40	99	Negative
	Campus athletic training facility	2021-11-17 07:56:00	2021-11-24 07:56:00	168	2016000	Negative	WVDL	SARS-CoV-2	CDC	N1	<40	99	Negative
AE000010048025	Campus athletic training facility	2021-11-10 08:04:00	2021-11-17 07:55:00	167.8	2013600	Positive	WVDL	SARS-CoV-2	CDC	N1	<40	36.8	Positive
	Campus athletic training facility	2021-11-10 08:04:00	2021-11-17 07:55:00	167.8	2013600	Positive	WVDL	SARS-CoV-2	CDC	N2	<40	37.4	Positive
AE000010048126	Campus athletic training facility	2021-11-05 07:48:00	2021-11-10 08:02:00	120.2	1442400	Negative	WVDL	SARS-CoV-2	CDC	N1	<40	99	Negative
	Campus athletic training facility	2021-11-05 07:48:00	2021-11-10 08:02:00	120.2	1442400	Negative	WVDL	SARS-CoV-2	CDC	N2	<40	99	Negative
AE00001004D12C	Campus athletic training facility	2021-11-04 10:30:00	2021-11-05 07:48:00	21.3	255600	Negative	WVDL	SARS-CoV-2	CDC	N1	<40	99	Negative
	Campus athletic training facility	2021-11-04 10:30:00	2021-11-05 07:48:00	21.3	255600	Negative	WVDL	SARS-CoV-2	CDC	N2	<40	99	Negative
AE00001004AF3C	Campus athletic training facility	2021-11-04 08:29:00	2021-11-10 08:03:00	143.6	1723200	Negative	WVDL	SARS-CoV-2	CDC	N2	<40	99	Negative
	Campus athletic training facility	2021-11-04 08:29:00	2021-11-10 08:03:00	143.6	1723200	Negative	WVDL	SARS-CoV-2	CDC	N1	<40	99	Negative
AE00001004A831	Campus athletic training facility	2021-10-28 08:29:00	2021-11-04 08:28:00	168	2016000	Inconclusive	WVDL	SARS-CoV-2	CDC	N1	<40	37.3	Positive
	Campus athletic training facility	2021-10-28 08:29:00	2021-11-04 08:28:00	168	2016000	Inconclusive	WVDL	SARS-CoV-2	CDC	N2	<40	99	Negative
AE000010057F38	Campus athletic training facility	2021-10-24 10:08:00	2021-10-25	13.9	166800	Negative	WVDL	SARS-CoV-2	CDC	N1	<40	99	Negative
	Campus athletic training facility	2021-10-24 10:08:00	2021-10-25	13.9	166800	Negative	WVDL	SARS-CoV-2	CDC	N2	<40	99	Negative
AE0000100ABA39	Campus athletic training facility	2021-10-22 07:53:00	2021-10-24 10:08:00	50.2	602400	Negative	WVDL	SARS-CoV-2	CDC	N2	<40	99	Negative
	Campus athletic training facility	2021-10-22 07:53:00	2021-10-24 10:08:00	50.2	602400	Negative	WVDL	SARS-CoV-2	CDC	N1	<40	99	Negative
AE0000100AD436	Campus athletic training facility	2021-10-21 08:03:00	2021-10-22 07:52:00	23.8	285600	Negative	WVDL	SARS-CoV-2	CDC	N1	<40	99	Negative
	Campus athletic training facility	2021-10-21 08:03:00	2021-10-22 07:52:00	23.8	285600	Negative	WVDL	SARS-CoV-2	CDC	N2	<40	99	Negative
AE00001004AE3D	Campus athletic training facility	2021-10-21 08:01:00	2021-10-28 08:28:00	168.4	2020800	Negative	WVDL	SARS-CoV-2	CDC	N2	<40	99	Negative
	Campus athletic training facility	2021-10-21 08:01:00	2021-10-28 08:28:00	168.4	2020800	Negative	WVDL	SARS-CoV-2	CDC	N1	<40	99	Negative
AE0000100ABD3E	Campus athletic training facility	2021-10-20 08:32:00	2021-10-21 08:02:00	23.5	282000	Inconclusive	WVDL	SARS-CoV-2	CDC	N1	<40	99	Negative
	Campus athletic training facility	2021-10-20 08:32:00	2021-10-21 08:02:00	23.5	282000	Inconclusive	WVDL	SARS-CoV-2	CDC	N2	<40	39.4	Positive
AE0000100AC334	Campus athletic training facility	2021-10-19 11:02:00	2021-10-20 08:30:00	21.5	258000	Negative	WVDL	SARS-CoV-2	CDC	N2	<40	99	Negative
	Campus athletic training facility	2021-10-19 11:02:00	2021-10-20 08:30:00	21.5	258000	Negative	WVDL	SARS-CoV-2	CDC	N1	<40	99	Negative
AE0000100ABE3C	Campus athletic training facility	2021-10-18 08:20:00	2021-10-19 11:01:00	26.7	320400	Negative	WVDL	SARS-CoV-2	CDC	N1	<40	99	Negative
	Campus athletic training facility	2021-10-18 08:20:00	2021-10-19 11:01:00	26.7	320400	Negative	WVDL	SARS-CoV-2	CDC	N2	<40	99	Negative
AE0000100AAB40	Campus athletic training facility	2021-10-17 10:14:00	2021-10-18 08:19:00	22.1	265200	Negative	WVDL	SARS-CoV-2	CDC	N1	<40	99	Negative
	Campus athletic training facility	2021-10-17 10:14:00	2021-10-18 08:19:00	22.1	265200	Negative	WVDL	SARS-CoV-2	CDC	N2	<40	99	Negative
AE000010042627	Campus athletic training facility	2021-10-16 10:27:00	2021-10-17 10:13:00	23.8	285600	Negative	WVDL	SARS-CoV-2	CDC	N1	<40	99	Negative
	Campus athletic training facility	2021-10-16 10:27:00	2021-10-17 10:13:00	23.8	285600	Negative	WVDL	SARS-CoV-2	CDC	N2	<40	99	Negative
AE00001004462B	Campus athletic training facility	2021-10-15 10:33:00	2021-10-16 10:27:00	23.9	286800	Negative	WVDL	SARS-CoV-2	CDC	N1	<40	99	Negative
	Campus athletic training facility	2021-10-15 10:33:00	2021-10-16 10:27:00	23.9	286800	Negative	WVDL	SARS-CoV-2	CDC	N2	<40	99	Negative
AE0000100AB230	Campus athletic training facility	2021-10-14 08:32:00	2021-10-21 08:00:00	167.5	2010000	Negative	WVDL	SARS-CoV-2	CDC	N2	<40	99	Negative
	Campus athletic training facility	2021-10-14 08:32:00	2021-10-21 08:00:00	167.5	2010000	Negative	WVDL	SARS-CoV-2	CDC	N1	<40	99	Negative
AE000010043122	Campus athletic training facility	2021-10-14 08:29:00	2021-10-15 10:31:00	26	312000	Negative	WVDL	SARS-CoV-2	CDC	N1	<40	99	Negative
	Campus athletic training facility	2021-10-14 08:29:00	2021-10-15 10:31:00	26	312000	Negative	WVDL	SARS-CoV-2	CDC	N2	<40	99	Negative
AE00001004A32C	Campus athletic training facility	2021-10-13 08:23:00	2021-10-14 08:27:00	24.1	289200	Negative	WVDL	SARS-CoV-2	CDC	N1	<40	99	Negative
	Campus athletic training facility	2021-10-13 08:23:00	2021-10-14 08:27:00	24.1	289200	Negative	WVDL	SARS-CoV-2	CDC	N2	<40	99	Negative
AE000010043223	Campus athletic training facility	2021-10-12 11:03:00	2021-10-13 08:22:00	21.3	255600	Negative	WVDL	SARS-CoV-2	CDC	N1	<40	99	Negative
	Campus athletic training facility	2021-10-12 11:03:00	2021-10-13 08:22:00	21.3	255600	Negative	WVDL	SARS-CoV-2	CDC	N2	<40	99	Negative
AE000010048E39	Campus athletic training facility	2021-10-11 08:47:00	2021-10-12 11:02:00	26.2	314400	Negative	WVDL	SARS-CoV-2	CDC	N2	<40	99	Negative
	Campus athletic training facility	2021-10-11 08:47:00	2021-10-12 11:02:00	26.2	314400	Negative	WVDL	SARS-CoV-2	CDC	N1	<40	99	Negative
AE0000100AD336	Campus athletic training facility	2021-10-10 10:52:00	2021-10-11 08:47:00	21.9	262800	Negative	WVDL	SARS-CoV-2	CDC	N2	<40	99	Negative
	Campus athletic training facility	2021-10-10 10:52:00	2021-10-11 08:47:00	21.9	262800	Negative	WVDL	SARS-CoV-2	CDC	N1	<40	99	Negative
AE0000100AAC3E	Campus athletic training facility	2021-10-10 10:03:00	2021-10-10 10:52:00	0.8	9600	Negative	WVDL	SARS-CoV-2	CDC	N2	<40	99	Negative
	Campus athletic training facility	2021-10-10 10:03:00	2021-10-10 10:52:00	0.8	9600	Negative	WVDL	SARS-CoV-2	CDC	N1	<40	99	Negative
AE000010047D38	Campus athletic training facility	2021-10-09 08:46:00	2021-10-10 10:03:00	25.3	303600	Negative	WVDL	SARS-CoV-2	CDC	N2	<40	99	Negative
	Campus athletic training facility	2021-10-09 08:46:00	2021-10-10 10:03:00	25.3	303600	Negative	WVDL	SARS-CoV-2	CDC	N1	<40	99	Negative
AE00001004172A	Campus athletic training facility	2021-10-08 15:28:00	2021-10-09 08:45:00	17.3	207600	Negative	WVDL	SARS-CoV-2	CDC	N2	<40	99	Negative
	Campus athletic training facility	2021-10-08 15:28:00	2021-10-09 08:45:00	17.3	207600	Negative	WVDL	SARS-CoV-2	CDC	N1	<40	99	Negative
AE0000100AAF48	Campus athletic training facility	2021-10-07 10:10:00	2021-10-14 08:30:00	166.3	1995600	Negative	WVDL	SARS-CoV-2	CDC	N2	<40	99	Negative
	Campus athletic training facility	2021-10-07 10:10:00	2021-10-14 08:30:00	166.3	1995600	Negative	WVDL	SARS-CoV-2	CDC	N1	<40	99	Negative
AE000010042B30	Campus athletic training facility	2021-10-07 10:08:00	2021-10-08 15:27:00	29.3	351600	Inconclusive	WVDL	SARS-CoV-2	CDC	N2	<40	39.1	Positive
	Campus athletic training facility	2021-10-07 10:08:00	2021-10-08 15:27:00	29.3	351600	Inconclusive	WVDL	SARS-CoV-2	CDC	N1	<40	99	Negative
AE000010041E3A	Campus athletic training facility	2021-10-06 08:56:00	2021-10-07 10:08:00	25.2	302400	Negative	WVDL	SARS-CoV-2	CDC	N1	<40	99	Negative
	Campus athletic training facility	2021-10-06 08:56:00	2021-10-07 10:08:00	25.2	302400	Negative	WVDL	SARS-CoV-2	CDC	N2	<40	99	Negative
AE0000100AB637	Campus athletic training facility	2021-10-05 07:42:00	2021-10-06 08:55:00	25.2	302400	Negative	WVDL	SARS-CoV-2	CDC	N2	<40	99	Negative
	Campus athletic training facility	2021-10-05 07:42:00	2021-10-06 08:55:00	25.2	302400	Negative	WVDL	SARS-CoV-2	CDC	N1	<40	99	Negative
AE000010041A2F	Campus athletic training facility	2021-10-04 12:33:00	2021-10-05 07:41:00	19.1	229200	Negative	WVDL	SARS-CoV-2	CDC	N2	<40	99	Negative
	Campus athletic training facility	2021-10-04 12:33:00	2021-10-05 07:41:00	19.1	229200	Negative	WVDL	SARS-CoV-2	CDC	N1	<40	99	Negative
AE0000100AB536	Campus athletic training facility	2021-10-01 09:31:00	2021-10-04 12:32:00	75	900000	Negative	WVDL	SARS-CoV-2	CDC	N2	<40	99	Negative
	Campus athletic training facility	2021-10-01 09:31:00	2021-10-04 12:32:00	75	900000	Negative	WVDL	SARS-CoV-2	CDC	N1	<40	99	Negative
AE0000100AAE49	Campus athletic training facility	2021-09-30 09:23:00	2021-10-07 10:09:00	168.8	2025600	Negative	WVDL	SARS-CoV-2	CDC	N2	<40	99	Negative
	Campus athletic training facility	2021-09-30 09:23:00	2021-10-07 10:09:00	168.8	2025600	Negative	WVDL	SARS-CoV-2	CDC	N1	<40	99	Negative
AE000010041625	Campus athletic training facility	2021-09-30 09:20:00	2021-10-01 09:31:00	24.2	290400	Negative	WVDL	SARS-CoV-2	CDC	N2	<40	99	Negative
	Campus athletic training facility	2021-09-30 09:20:00	2021-10-01 09:31:00	24.2	290400	Negative	WVDL	SARS-CoV-2	CDC	N1	<40	99	Negative
AE0000100AD234	Campus athletic training facility	2021-09-29 10:55:00	2021-09-30 09:18:00	22.4	268800	Negative	WVDL	SARS-CoV-2	CDC	N2	<40	99	Negative
	Campus athletic training facility	2021-09-29 10:55:00	2021-09-30 09:18:00	22.4	268800	Negative	WVDL	SARS-CoV-2	CDC	N1	<40	99	Negative
AE000010041930	Campus athletic training facility	2021-09-28 09:24:00	2021-09-29 10:54:00	25.5	306000	Negative	WVDL	SARS-CoV-2	CDC	N2	<40	99	Negative
	Campus athletic training facility	2021-09-28 09:24:00	2021-09-29 10:54:00	25.5	306000	Negative	WVDL	SARS-CoV-2	CDC	N1	<40	99	Negative
AE0000100AA83D	Campus athletic training facility	2021-09-27 12:02:00	2021-09-28 09:23:00	21.3	255600	Negative	WVDL	SARS-CoV-2	CDC	N2	<40	99	Negative
	Campus athletic training facility	2021-09-27 12:02:00	2021-09-28 09:23:00	21.3	255600	Negative	WVDL	SARS-CoV-2	CDC	N1	<40	99	Negative
AE0000100ACA3B	Campus athletic training facility	2021-09-26 10:44:00	2021-09-27 12:02:00	25.3	303600	Negative	WVDL	SARS-CoV-2	CDC	N1	<40	99	Negative
	Campus athletic training facility	2021-09-26 10:44:00	2021-09-27 12:02:00	25.3	303600	Negative	WVDL	SARS-CoV-2	CDC	N2	<40	99	Negative
AE000010042221	Campus athletic training facility	2021-09-25 09:23:00	2021-09-26 10:44:00	25.4	304800	Negative	WVDL	SARS-CoV-2	CDC	N1	<40	99	Negative
	Campus athletic training facility	2021-09-25 09:23:00	2021-09-26 10:44:00	25.4	304800	Negative	WVDL	SARS-CoV-2	CDC	N2	<40	99	Negative
AE0000100ACF4C	Campus athletic training facility	2021-09-23 11:08:00	2021-09-30 09:22:00	166.2	1994400	Inconclusive	WVDL	SARS-CoV-2	CDC	N1	<40	36.4	Positive
	Campus athletic training facility	2021-09-23 11:08:00	2021-09-30 09:22:00	166.2	1994400	Inconclusive	WVDL	SARS-CoV-2	CDC	N2	<40	99	Negative
AE000010042120	Campus athletic training facility	2021-09-23 11:06:00	2021-09-25 09:20:00	46.2	554400	Inconclusive	WVDL	SARS-CoV-2	CDC	N1	<40	36.6	Positive
	Campus athletic training facility	2021-09-23 11:06:00	2021-09-25 09:20:00	46.2	554400	Inconclusive	WVDL	SARS-CoV-2	CDC	N2	<40	99	Negative
AE000010045B36	Campus athletic training facility	2021-09-22 09:41:00	2021-09-23 11:05:00	25.4	304800	Negative	WVDL	SARS-CoV-2	CDC	N1	<40	99	Negative
	Campus athletic training facility	2021-09-22 09:41:00	2021-09-23 11:05:00	25.4	304800	Negative	WVDL	SARS-CoV-2	CDC	N2	<40	99	Negative
AE00001004A128	Campus athletic training facility	2021-09-21 09:24:00	2021-09-22 09:39:00	24.3	291600	Negative	WVDL	SARS-CoV-2	CDC	N2	<40	99	Negative
	Campus athletic training facility	2021-09-21 09:24:00	2021-09-22 09:39:00	24.3	291600	Negative	WVDL	SARS-CoV-2	CDC	N1	<40	99	Negative
AE000010048F38	Campus athletic training facility	2021-09-20 12:22:00	2021-09-21 09:22:00	21	252000	Negative	WVDL	SARS-CoV-2	CDC	N2	<40	99	Negative
	Campus athletic training facility	2021-09-20 12:22:00	2021-09-21 09:22:00	21	252000	Negative	WVDL	SARS-CoV-2	CDC	N1	<40	99	Negative
AE000010049F3A	Campus athletic training facility	2021-09-20 12:20:00	2021-09-23 11:07:00	70.8	849600	Inconclusive	WVDL	SARS-CoV-2	CDC	N1	<40	37.8	Positive
	Campus athletic training facility	2021-09-20 12:20:00	2021-09-23 11:07:00	70.8	849600	Inconclusive	WVDL	SARS-CoV-2	CDC	N2	<40	99	Negative
AE000010046B38	Campus athletic training facility	2021-09-19 09:57:00	2021-09-20 12:21:00	26.4	316800	Negative	WVDL	SARS-CoV-2	CDC	N1	<40	99	Negative
	Campus athletic training facility	2021-09-19 09:57:00	2021-09-20 12:21:00	26.4	316800	Negative	WVDL	SARS-CoV-2	CDC	N2	<40	99	Negative
AE00001004852A	Campus athletic training facility	2021-09-18 09:48:00	2021-09-19 09:56:00	24.1	289200	Negative	WVDL	SARS-CoV-2	CDC	N1	<40	99	Negative
	Campus athletic training facility	2021-09-18 09:48:00	2021-09-19 09:56:00	24.1	289200	Negative	WVDL	SARS-CoV-2	CDC	N2	<40	99	Negative
AE000010048730	Campus athletic training facility	2021-09-17 09:18:00	2021-09-18 09:48:00	24.5	294000	Negative	WVDL	SARS-CoV-2	CDC	N2	<40	99	Negative
	Campus athletic training facility	2021-09-17 09:18:00	2021-09-18 09:48:00	24.5	294000	Negative	WVDL	SARS-CoV-2	CDC	N1	<40	99	Negative
AE000010049026	Campus athletic training facility	2021-09-16 11:27:00	2021-09-17 09:16:00	21.8	261600	Negative	WVDL	SARS-CoV-2	CDC	N2	<40	99	Negative
	Campus athletic training facility	2021-09-16 11:27:00	2021-09-17 09:16:00	21.8	261600	Negative	WVDL	SARS-CoV-2	CDC	N1	<40	99	Negative
AE00001004A42E	Campus athletic training facility	2021-09-15 09:31:00	2021-09-16 11:25:00	25.9	310800	Negative	WVDL	SARS-CoV-2	CDC	N2	<40	99	Negative
	Campus athletic training facility	2021-09-15 09:31:00	2021-09-16 11:25:00	25.9	310800	Negative	WVDL	SARS-CoV-2	CDC	N1	<40	99	Negative
AE000010043B32	Campus athletic training facility	2021-09-14 09:20:00	2021-09-15 09:31:00	24.2	290400	Positive	WVDL	SARS-CoV-2	CDC	N1	<40	37.4	Positive
	Campus athletic training facility	2021-09-14 09:20:00	2021-09-15 09:31:00	24.2	290400	Positive	WVDL	SARS-CoV-2	CDC	N2	<40	37.1	Positive
AE000010049732	Campus athletic training facility	2021-09-13 11:10:00	2021-09-14 09:18:00	22.1	265200	Negative	WVDL	SARS-CoV-2	CDC	N2	<40	99	Negative
	Campus athletic training facility	2021-09-13 11:10:00	2021-09-14 09:18:00	22.1	265200	Negative	WVDL	SARS-CoV-2	CDC	N1	<40	99	Negative
AE00001004482E	Campus athletic training facility	2021-09-13 11:08:00	2021-09-20 12:19:00	169.2	2030400	Positive	WVDL	SARS-CoV-2	CDC	N1	<40	35.4	Positive
	Campus athletic training facility	2021-09-13 11:08:00	2021-09-20 12:19:00	169.2	2030400	Positive	WVDL	SARS-CoV-2	CDC	N2	<40	36.5	Positive
AE00001004982F	Campus athletic training facility	2021-09-12 10:32:00	2021-09-13 11:07:00	24.6	295200	Negative	WVDL	SARS-CoV-2	CDC	N2	<40	99	Negative
	Campus athletic training facility	2021-09-12 10:32:00	2021-09-13 11:07:00	24.6	295200	Negative	WVDL	SARS-CoV-2	CDC	N1	<40	99	Negative
AE000010047C39	Campus athletic training facility	2021-09-12 10:31:00	2021-09-13 11:10:00	24.6	295200	Negative	WVDL	SARS-CoV-2	CDC	N1	<40	99	Negative
	Campus athletic training facility	2021-09-12 10:31:00	2021-09-13 11:10:00	24.6	295200	Negative	WVDL	SARS-CoV-2	CDC	N2	<40	99	Negative
AE000010049D3C	Campus athletic training facility	2021-09-11 09:52:00	2021-09-12 10:32:00	24.7	296400	Negative	WVDL	SARS-CoV-2	CDC	N2	<40	99	Negative
	Campus athletic training facility	2021-09-11 09:52:00	2021-09-12 10:32:00	24.7	296400	Negative	WVDL	SARS-CoV-2	CDC	N1	<40	99	Negative
AE00001004882D	Campus athletic training facility	2021-09-11 09:46:00	2021-09-12 10:30:00	24.7	296400	Negative	WVDL	SARS-CoV-2	CDC	N1	<40	99	Negative
	Campus athletic training facility	2021-09-11 09:46:00	2021-09-12 10:30:00	24.7	296400	Negative	WVDL	SARS-CoV-2	CDC	N2	<40	99	Negative
AE000010048A32	Campus athletic training facility	2021-09-10 09:10:00	2021-09-11 09:43:00	24.5	294000	Negative	WVDL	SARS-CoV-2	CDC	N1	<40	99	Negative
	Campus athletic training facility	2021-09-10 09:10:00	2021-09-11 09:43:00	24.5	294000	Negative	WVDL	SARS-CoV-2	CDC	N2	<40	99	Negative
AE000010049E3B	Campus athletic training facility	2021-09-10 09:09:00	2021-09-11 09:49:00	24.7	296400	Negative	WVDL	SARS-CoV-2	CDC	N2	<40	99	Negative
	Campus athletic training facility	2021-09-10 09:09:00	2021-09-11 09:49:00	24.7	296400	Negative	WVDL	SARS-CoV-2	CDC	N1	<40	99	Negative
AE000010049C3D	Campus athletic training facility	2021-09-09 11:16:00	2021-09-10 09:10:00	21.9	262800	Negative	WVDL	SARS-CoV-2	CDC	N1	<40	99	Negative
	Campus athletic training facility	2021-09-09 11:16:00	2021-09-10 09:10:00	21.9	262800	Negative	WVDL	SARS-CoV-2	CDC	N2	<40	99	Negative
AE00001004652C	Campus athletic training facility	2021-09-09 11:14:00	2021-09-10 09:08:00	21.9	262800	Negative	WVDL	SARS-CoV-2	CDC	N1	<40	99	Negative
	Campus athletic training facility	2021-09-09 11:14:00	2021-09-10 09:08:00	21.9	262800	Negative	WVDL	SARS-CoV-2	CDC	N2	<40	99	Negative
AE00001004942C	Campus athletic training facility	2021-09-08 11:01:00	2021-09-09 11:15:00	24.2	290400	Negative	WVDL	SARS-CoV-2	CDC	N1	<40	99	Negative
	Campus athletic training facility	2021-09-08 11:01:00	2021-09-09 11:15:00	24.2	290400	Negative	WVDL	SARS-CoV-2	CDC	N2	<40	99	Negative
AE00001004732A	Campus athletic training facility	2021-09-08 10:59:00	2021-09-09 11:13:00	24.2	290400	Negative	WVDL	SARS-CoV-2	CDC	N1	<40	99	Negative
	Campus athletic training facility	2021-09-08 10:59:00	2021-09-09 11:13:00	24.2	290400	Negative	WVDL	SARS-CoV-2	CDC	N2	<40	99	Negative
AE000010043C31	Campus athletic training facility	2021-09-07 10:02:00	2021-09-08 11:01:00	25	300000	Negative	WVDL	SARS-CoV-2	CDC	N2	<40	99	Negative
	Campus athletic training facility	2021-09-07 10:02:00	2021-09-08 11:01:00	25	300000	Negative	WVDL	SARS-CoV-2	CDC	N1	<40	99	Negative
AE00001004552A	Campus athletic training facility	2021-09-07 09:59:00	2021-09-08 10:58:00	25	300000	Negative	WVDL	SARS-CoV-2	CDC	N1	<40	99	Negative
	Campus athletic training facility	2021-09-07 09:59:00	2021-09-08 10:58:00	25	300000	Negative	WVDL	SARS-CoV-2	CDC	N2	<40	99	Negative
AE000010048227	Campus athletic training facility	2021-09-06 09:50:00	2021-09-07 09:58:00	24.1	289200	Negative	WVDL	SARS-CoV-2	CDC	N1	<40	99	Negative
	Campus athletic training facility	2021-09-06 09:50:00	2021-09-07 09:58:00	24.1	289200	Negative	WVDL	SARS-CoV-2	CDC	N2	<40	99	Negative
AE000010046328	Campus athletic training facility	2021-09-06 09:45:00	2021-09-07 10:01:00	24.3	291600	Negative	WVDL	SARS-CoV-2	CDC	N2	<40	99	Negative
	Campus athletic training facility	2021-09-06 09:45:00	2021-09-07 10:01:00	24.3	291600	Negative	WVDL	SARS-CoV-2	CDC	N1	<40	99	Negative
AE00001004672C	Campus athletic training facility	2021-09-05 09:53:00	2021-09-06 09:47:00	23.9	286800	Negative	WVDL	SARS-CoV-2	CDC	N1	<40	99	Negative
	Campus athletic training facility	2021-09-05 09:53:00	2021-09-06 09:47:00	23.9	286800	Negative	WVDL	SARS-CoV-2	CDC	N2	<40	99	Negative
AE00001004A630	Campus athletic training facility	2021-09-05 09:52:00	2021-09-06 09:45:00	23.9	286800	Inconclusive	WVDL	SARS-CoV-2	CDC	N2	<40	39.51	Positive
	Campus athletic training facility	2021-09-05 09:52:00	2021-09-06 09:45:00	23.9	286800	Inconclusive	WVDL	SARS-CoV-2	CDC	N1	<40	99	Negative
AE000010045224	Campus athletic training facility	2021-09-03 10:39:00	2021-09-05 09:51:00	47.2	566400	Negative	WVDL	SARS-CoV-2	CDC	N1	<40	99	Negative
	Campus athletic training facility	2021-09-03 10:39:00	2021-09-05 09:51:00	47.2	566400	Negative	WVDL	SARS-CoV-2	CDC	N2	<40	99	Negative
AE00001004A938	Campus athletic training facility	2021-09-03 10:36:00	2021-09-05 09:53:00	47.3	567600	Negative	WVDL	SARS-CoV-2	CDC	N1	<40	99	Negative
	Campus athletic training facility	2021-09-03 10:36:00	2021-09-05 09:53:00	47.3	567600	Negative	WVDL	SARS-CoV-2	CDC	N2	<40	99	Negative
AE000010466D42	Campus athletic training facility	2021-09-02 09:09:00	2021-09-03 10:38:00	25.5	306000	Negative	WVDL	SARS-CoV-2	CDC	N1	<40	99	Negative
	Campus athletic training facility	2021-09-02 09:09:00	2021-09-03 10:38:00	25.5	306000	Negative	WVDL	SARS-CoV-2	CDC	N2	<40	99	Negative
AE00001046642D	Campus athletic training facility	2021-09-02 09:07:00	2021-09-03 10:35:00	25.5	306000	Negative	WVDL	SARS-CoV-2	CDC	N2	<40	99	Negative
	Campus athletic training facility	2021-09-02 09:07:00	2021-09-03 10:35:00	25.5	306000	Negative	WVDL	SARS-CoV-2	CDC	N1	<40	99	Negative
AE000010465632	Campus athletic training facility	2021-09-01 11:02:00	2021-09-02 09:08:00	22.1	265200	Negative	WVDL	SARS-CoV-2	CDC	N2	<40	99	Negative
	Campus athletic training facility	2021-09-01 11:02:00	2021-09-02 09:08:00	22.1	265200	Negative	WVDL	SARS-CoV-2	CDC	N1	<40	99	Negative
AE000010466029	Campus athletic training facility	2021-09-01 11:00:00	2021-09-02 09:06:00	22.1	265200	Negative	WVDL	SARS-CoV-2	CDC	N1	<40	99	Negative
	Campus athletic training facility	2021-09-01 11:00:00	2021-09-02 09:06:00	22.1	265200	Negative	WVDL	SARS-CoV-2	CDC	N2	<40	99	Negative
AE00001046902C	Campus athletic training facility	2021-08-31 10:30:00	2021-09-01 11:01:00	24.5	294000	Negative	WVDL	SARS-CoV-2	CDC	N1	<40	99	Negative
	Campus athletic training facility	2021-08-31 10:30:00	2021-09-01 11:01:00	24.5	294000	Negative	WVDL	SARS-CoV-2	CDC	N2	<40	99	Negative
AE000010465833	Campus athletic training facility	2021-08-31 10:28:00	2021-09-01 10:59:00	24.5	294000	Negative	WVDL	SARS-CoV-2	CDC	N2	<40	99	Negative
	Campus athletic training facility	2021-08-31 10:28:00	2021-09-01 10:59:00	24.5	294000	Negative	WVDL	SARS-CoV-2	CDC	N1	<40	99	Negative
AE000010465A38	Campus athletic training facility	2021-08-30 11:05:00	2021-08-31 10:29:00	23.4	280800	Inconclusive	WVDL	SARS-CoV-2	CDC	N2	<40	99	Negative
	Campus athletic training facility	2021-08-30 11:05:00	2021-08-31 10:29:00	23.4	280800	Inconclusive	WVDL	SARS-CoV-2	CDC	N1	<40	37.8	Positive
AE000010469B3E	Campus athletic training facility	2021-08-30 11:02:00	2021-08-31 10:27:00	23.4	280800	Negative	WVDL	SARS-CoV-2	CDC	N2	<40	99	Negative
	Campus athletic training facility	2021-08-30 11:02:00	2021-08-31 10:27:00	23.4	280800	Negative	WVDL	SARS-CoV-2	CDC	N1	<40	99	Negative
AE00001046612A	Campus athletic training facility	2021-08-29 09:07:00	2021-08-30 11:01:00	25.9	310800	Negative	WVDL	SARS-CoV-2	CDC	N2	<40	99	Negative
	Campus athletic training facility	2021-08-29 09:07:00	2021-08-30 11:01:00	25.9	310800	Negative	WVDL	SARS-CoV-2	CDC	N1	<40	99	Negative
AE000010466B38	Campus athletic training facility	2021-08-29 09:06:00	2021-08-30 11:05:00	26	312000	Negative	WVDL	SARS-CoV-2	CDC	N1	<40	99	Negative
	Campus athletic training facility	2021-08-29 09:06:00	2021-08-30 11:05:00	26	312000	Negative	WVDL	SARS-CoV-2	CDC	N2	<40	99	Negative
AE000010465D40	Campus athletic training facility	2021-08-28 09:23:00	2021-08-29 09:06:00	23.7	284400	Negative	WVDL	SARS-CoV-2	CDC	N1	<40	99	Negative
	Campus athletic training facility	2021-08-28 09:23:00	2021-08-29 09:06:00	23.7	284400	Negative	WVDL	SARS-CoV-2	CDC	N2	<40	99	Negative
AE000010465B36	Campus athletic training facility	2021-08-28 09:22:00	2021-08-29 09:05:00	23.7	284400	Negative	WVDL	SARS-CoV-2	CDC	N1	<40	99	Negative
	Campus athletic training facility	2021-08-28 09:22:00	2021-08-29 09:05:00	23.7	284400	Negative	WVDL	SARS-CoV-2	CDC	N2	<40	99	Negative
AE00001046822D	Campus athletic training facility	2021-08-27 10:08:00	2021-08-28 09:21:00	23.2	278400	Negative	WVDL	SARS-CoV-2	CDC	N2	<40	99	Negative
	Campus athletic training facility	2021-08-27 10:08:00	2021-08-28 09:21:00	23.2	278400	Negative	WVDL	SARS-CoV-2	CDC	N1	<40	99	Negative
AE00001046052C	Campus athletic training facility	2021-08-27 10:06:00	2021-08-28 09:23:00	23.3	279600	Negative	WVDL	SARS-CoV-2	CDC	N2	<40	99	Negative
	Campus athletic training facility	2021-08-27 10:06:00	2021-08-28 09:23:00	23.3	279600	Negative	WVDL	SARS-CoV-2	CDC	N1	<40	99	Negative
AE000010465736	Campus athletic training facility	2021-08-26 09:28:00	2021-08-27 10:07:00	24.7	296400	Inconclusive	WVDL	SARS-CoV-2	CDC	N2	<40	38.1	Positive
	Campus athletic training facility	2021-08-26 09:28:00	2021-08-27 10:07:00	24.7	296400	Inconclusive	WVDL	SARS-CoV-2	CDC	N1	<40	99	Negative
AE00001045EE40	Campus athletic training facility	2021-08-26 09:26:00	2021-08-27 10:05:00	24.7	296400	Negative	WVDL	SARS-CoV-2	CDC	N2	<40	99	Negative
	Campus athletic training facility	2021-08-26 09:26:00	2021-08-27 10:05:00	24.7	296400	Negative	WVDL	SARS-CoV-2	CDC	N1	<40	99	Negative
AE00001045FA3F	Campus athletic training facility	2021-08-25 12:21:00	2021-08-26 09:27:00	21.1	253200	Negative	WVDL	SARS-CoV-2	CDC	N1	<40	99	Negative
	Campus athletic training facility	2021-08-25 12:21:00	2021-08-26 09:27:00	21.1	253200	Negative	WVDL	SARS-CoV-2	CDC	N2	<40	99	Negative
AE00001045F738	Campus athletic training facility	2021-08-25 12:19:00	2021-08-26 09:25:00	21.1	253200	Negative	WVDL	SARS-CoV-2	CDC	N1	<40	99	Negative
	Campus athletic training facility	2021-08-25 12:19:00	2021-08-26 09:25:00	21.1	253200	Negative	WVDL	SARS-CoV-2	CDC	N2	<40	99	Negative
AE00001045CE3C	Campus athletic training facility	2021-08-24 11:28:00	2021-08-25 12:20:00	24.9	298800	Negative	WVDL	SARS-CoV-2	CDC	N2	<40	99	Negative
	Campus athletic training facility	2021-08-24 11:28:00	2021-08-25 12:20:00	24.9	298800	Negative	WVDL	SARS-CoV-2	CDC	N1	<40	99	Negative
AE000010460023	Campus athletic training facility	2021-08-24 11:26:00	2021-08-25 12:18:00	24.9	298800	Negative	WVDL	SARS-CoV-2	CDC	N2	<40	99	Negative
	Campus athletic training facility	2021-08-24 11:26:00	2021-08-25 12:18:00	24.9	298800	Negative	WVDL	SARS-CoV-2	CDC	N1	<40	99	Negative
AE00001046062F	Campus athletic training facility	2021-08-23 11:34:00	2021-08-24 11:28:00	23.9	286800	Negative	WVDL	SARS-CoV-2	CDC	N2	<40	99	Negative
	Campus athletic training facility	2021-08-23 11:34:00	2021-08-24 11:28:00	23.9	286800	Negative	WVDL	SARS-CoV-2	CDC	N1	<40	99	Negative
AE00001046072C	Campus athletic training facility	2021-08-23 11:31:00	2021-08-24 11:25:00	23.9	286800	Negative	WVDL	SARS-CoV-2	CDC	N2	<40	99	Negative
	Campus athletic training facility	2021-08-23 11:31:00	2021-08-24 11:25:00	23.9	286800	Negative	WVDL	SARS-CoV-2	CDC	N1	<40	99	Negative
AE00001046042B	Campus athletic training facility	2021-08-22 10:22:00	2021-08-23 11:29:00	25.1	301200	Negative	WVDL	SARS-CoV-2	CDC	N1	<40	99	Negative
	Campus athletic training facility	2021-08-22 10:22:00	2021-08-23 11:29:00	25.1	301200	Negative	WVDL	SARS-CoV-2	CDC	N2	<40	99	Negative
AE00001045FE42	Campus athletic training facility	2021-08-22 10:20:00	2021-08-23 11:33:00	25.2	302400	Positive	WVDL	SARS-CoV-2	CDC	N1	<40	34.6	Positive
	Campus athletic training facility	2021-08-22 10:20:00	2021-08-23 11:33:00	25.2	302400	Positive	WVDL	SARS-CoV-2	CDC	N2	<40	34.25	Positive
AE000010462C3B	Campus athletic training facility	2021-08-21 09:07:00	2021-08-22 10:21:00	25.2	302400	Negative	WVDL	SARS-CoV-2	CDC	N1	<40	99	Negative
	Campus athletic training facility	2021-08-21 09:07:00	2021-08-22 10:21:00	25.2	302400	Negative	WVDL	SARS-CoV-2	CDC	N2	<40	99	Negative
AE00001045FC46	Campus athletic training facility	2021-08-21 09:05:00	2021-08-22 10:19:00	25.2	302400	Negative	WVDL	SARS-CoV-2	CDC	N2	<40	99	Negative
	Campus athletic training facility	2021-08-21 09:05:00	2021-08-22 10:19:00	25.2	302400	Negative	WVDL	SARS-CoV-2	CDC	N1	<40	99	Negative
AE00001045DE3E	Campus athletic training facility	2021-08-20 10:10:00	2021-08-21 09:03:00	22.9	274800	Negative	WVDL	SARS-CoV-2	CDC	N1	<40	99	Negative
	Campus athletic training facility	2021-08-20 10:10:00	2021-08-21 09:03:00	22.9	274800	Negative	WVDL	SARS-CoV-2	CDC	N2	<40	99	Negative
AE00001046172E	Campus athletic training facility	2021-08-20 10:08:00	2021-08-21 09:06:00	23	276000	Negative	WVDL	SARS-CoV-2	CDC	N2	<40	99	Negative
	Campus athletic training facility	2021-08-20 10:08:00	2021-08-21 09:06:00	23	276000	Negative	WVDL	SARS-CoV-2	CDC	N1	<40	99	Negative
AE00001045FB3C	Campus athletic training facility	2021-08-19 11:23:00	2021-08-20 10:09:00	22.8	273600	Inconclusive	WVDL	SARS-CoV-2	CDC	N1	<40	99	Negative
	Campus athletic training facility	2021-08-19 11:23:00	2021-08-20 10:09:00	22.8	273600	Inconclusive	WVDL	SARS-CoV-2	CDC	N2	<40	37.28	Positive
AE00001045FD44	Campus athletic training facility	2021-08-19 11:20:00	2021-08-20 10:07:00	22.8	273600	Negative	WVDL	SARS-CoV-2	CDC	N2	<40	99	Negative
	Campus athletic training facility	2021-08-19 11:20:00	2021-08-20 10:07:00	22.8	273600	Negative	WVDL	SARS-CoV-2	CDC	N1	<40	99	Negative
AE00001045EC44	Campus athletic training facility	2021-08-18 10:20:00	2021-08-19 11:22:00	25	300000	Negative	WVDL	SARS-CoV-2	CDC	N2	<40	99	Negative
	Campus athletic training facility	2021-08-18 10:20:00	2021-08-19 11:22:00	25	300000	Negative	WVDL	SARS-CoV-2	CDC	N1	<40	99	Negative
AE000010458636	Campus athletic training facility	2021-08-18 10:18:00	2021-08-19 11:20:00	25	300000	Negative	WVDL	SARS-CoV-2	CDC	N1	<40	99	Negative
	Campus athletic training facility	2021-08-18 10:18:00	2021-08-19 11:20:00	25	300000	Negative	WVDL	SARS-CoV-2	CDC	N2	<40	99	Negative
AE000010461B3A	Campus athletic training facility	2021-08-17 10:56:00	2021-08-18 10:20:00	23.4	280800	Negative	WVDL	SARS-CoV-2	CDC	N1	<40	99	Negative
	Campus athletic training facility	2021-08-17 10:56:00	2021-08-18 10:20:00	23.4	280800	Negative	WVDL	SARS-CoV-2	CDC	N2	<40	99	Negative
AE00001046242A	Campus athletic training facility	2021-08-17 10:55:00	2021-08-18 10:17:00	23.4	280800	Negative	WVDL	SARS-CoV-2	CDC	N1	<40	99	Negative
	Campus athletic training facility	2021-08-17 10:55:00	2021-08-18 10:17:00	23.4	280800	Negative	WVDL	SARS-CoV-2	CDC	N2	<40	99	Negative
AE00001045A02C	Campus athletic training facility	2021-08-16 12:19:00	2021-08-17 10:56:00	22.6	271200	Negative	WVDL	SARS-CoV-2	CDC	N1	<40	99	Negative
	Campus athletic training facility	2021-08-16 12:19:00	2021-08-17 10:56:00	22.6	271200	Negative	WVDL	SARS-CoV-2	CDC	N2	<40	99	Negative
AE00001045F536	Campus athletic training facility	2021-08-16 12:16:00	2021-08-17 10:53:00	22.6	271200	Inconclusive	WVDL	SARS-CoV-2	CDC	N2	<40	37.3	Positive
	Campus athletic training facility	2021-08-16 12:16:00	2021-08-17 10:53:00	22.6	271200	Inconclusive	WVDL	SARS-CoV-2	CDC	N1	<40	99	Negative
AE00001045A433	Campus athletic training facility	2021-08-15 08:55:00	2021-08-16 12:14:00	27.3	327600	Negative	WVDL	SARS-CoV-2	CDC	N1	<40	99	Negative
	Campus athletic training facility	2021-08-15 08:55:00	2021-08-16 12:14:00	27.3	327600	Negative	WVDL	SARS-CoV-2	CDC	N2	<40	99	Negative
AE000010463A34	Campus athletic training facility	2021-08-15 08:53:00	2021-08-16 12:17:00	27.4	328800	Negative	WVDL	SARS-CoV-2	CDC	N1	<40	99	Negative
	Campus athletic training facility	2021-08-15 08:53:00	2021-08-16 12:17:00	27.4	328800	Negative	WVDL	SARS-CoV-2	CDC	N2	<40	99	Negative
AE00001045E336	Campus athletic training facility	2021-08-14 09:28:00	2021-08-15 08:55:00	23.4	280800	Negative	WVDL	SARS-CoV-2	CDC	N1	<40	99	Negative
	Campus athletic training facility	2021-08-14 09:28:00	2021-08-15 08:55:00	23.4	280800	Negative	WVDL	SARS-CoV-2	CDC	N2	<40	99	Negative
AE00001045F63D	Campus athletic training facility	2021-08-14 09:25:00	2021-08-15 08:53:00	23.5	282000	Negative	WVDL	SARS-CoV-2	CDC	N1	<40	99	Negative
	Campus athletic training facility	2021-08-14 09:25:00	2021-08-15 08:53:00	23.5	282000	Negative	WVDL	SARS-CoV-2	CDC	N2	<40	99	Negative
AE000010463026	Campus athletic training facility	2021-08-13	2021-08-14 09:24:00	33.4	400800	Negative	WVDL	SARS-CoV-2	CDC	N2	<40	99	Negative
	Campus athletic training facility	2021-08-13	2021-08-14 09:24:00	33.4	400800	Negative	WVDL	SARS-CoV-2	CDC	N1	<40	99	Negative
AE000010461C39	Campus athletic training facility	2021-08-13	2021-08-14 09:27:00	33.5	402000	Negative	WVDL	SARS-CoV-2	CDC	N2	<40	99	Negative
	Campus athletic training facility	2021-08-13	2021-08-14 09:27:00	33.5	402000	Negative	WVDL	SARS-CoV-2	CDC	N1	<40	99	Negative
AE00001046162A	Campus athletic training facility	2021-08-12 10:44:00	2021-08-13	13.3	159600	Negative	WVDL	SARS-CoV-2	CDC	N2	<40	99	Negative
	Campus athletic training facility	2021-08-12 10:44:00	2021-08-13	13.3	159600	Negative	WVDL	SARS-CoV-2	CDC	N1	<40	99	Negative
AE000010460124	Campus athletic training facility	2021-08-12 10:42:00	2021-08-13 09:55:00	23.2	278400	Negative	WVDL	SARS-CoV-2	CDC	N2	<40	99	Negative
	Campus athletic training facility	2021-08-12 10:42:00	2021-08-13 09:55:00	23.2	278400	Negative	WVDL	SARS-CoV-2	CDC	N1	<40	99	Negative
AE000010458534	Campus athletic training facility	2021-08-11 10:24:00	2021-08-12 10:43:00	24.3	291600	Negative	WVDL	SARS-CoV-2	CDC	N1	<40	99	Negative
	Campus athletic training facility	2021-08-11 10:24:00	2021-08-12 10:43:00	24.3	291600	Negative	WVDL	SARS-CoV-2	CDC	N2	<40	99	Negative
AE00001045EA3D	Campus athletic training facility	2021-08-11 10:21:00	2021-08-12 10:40:00	24.3	291600	Negative	WVDL	SARS-CoV-2	CDC	N1	<40	99	Negative
	Campus athletic training facility	2021-08-11 10:21:00	2021-08-12 10:40:00	24.3	291600	Negative	WVDL	SARS-CoV-2	CDC	N2	<40	99	Negative
AE000010462B30	Campus athletic training facility	2021-08-10 09:59:00	2021-08-11 10:22:00	24.4	292800	Negative	WVDL	SARS-CoV-2	CDC	N1	<40	99	Negative
	Campus athletic training facility	2021-08-10 09:59:00	2021-08-11 10:22:00	24.4	292800	Negative	WVDL	SARS-CoV-2	CDC	N2	<40	99	Negative
AE000010463128	Campus athletic training facility	2021-08-10 09:55:00	2021-08-11 10:18:00	24.4	292800	Negative	WVDL	SARS-CoV-2	CDC	N1	<40	99	Negative
	Campus athletic training facility	2021-08-10 09:55:00	2021-08-11 10:18:00	24.4	292800	Negative	WVDL	SARS-CoV-2	CDC	N2	<40	99	Negative
AE00001046512A	Campus athletic training facility	2021-08-09 11:04:00	2021-08-10 09:52:00	22.8	273600	Negative	WVDL	SARS-CoV-2	CDC	N2	<40	99	Negative
	Campus athletic training facility	2021-08-09 11:04:00	2021-08-10 09:52:00	22.8	273600	Negative	WVDL	SARS-CoV-2	CDC	N1	<40	99	Negative
AE00001045D538	Campus athletic training facility	2021-08-09 11:02:00	2021-08-10 09:52:00	22.8	273600	Negative	WVDL	SARS-CoV-2	CDC	N2	<40	99	Negative
	Campus athletic training facility	2021-08-09 11:02:00	2021-08-10 09:52:00	22.8	273600	Negative	WVDL	SARS-CoV-2	CDC	N1	<40	99	Negative
AE00001045CD3E	Campus athletic training facility	2021-08-08 10:36:00	2021-08-09 11:02:00	24.4	292800	Negative	WVDL	SARS-CoV-2	CDC	N2	<40	99	Negative
	Campus athletic training facility	2021-08-08 10:36:00	2021-08-09 11:02:00	24.4	292800	Negative	WVDL	SARS-CoV-2	CDC	N1	<40	99	Negative
AE00001045A332	Campus athletic training facility	2021-08-08 10:36:00	2021-08-09 11:00:00	24.4	292800	Negative	WVDL	SARS-CoV-2	CDC	N2	<40	99	Negative
	Campus athletic training facility	2021-08-08 10:36:00	2021-08-09 11:00:00	24.4	292800	Negative	WVDL	SARS-CoV-2	CDC	N1	<40	99	Negative
AE00001045CC40	Campus athletic training facility	2021-08-07 09:43:00	2021-08-08 10:36:00	24.9	298800	Negative	WVDL	SARS-CoV-2	CDC	N1	<40	99	Negative
	Campus athletic training facility	2021-08-07 09:43:00	2021-08-08 10:36:00	24.9	298800	Negative	WVDL	SARS-CoV-2	CDC	N2	<40	99	Negative
AE000010459631	Campus athletic training facility	2021-08-07 09:43:00	2021-08-08 10:36:00	24.9	298800	Negative	WVDL	SARS-CoV-2	CDC	N2	<40	99	Negative
	Campus athletic training facility	2021-08-07 09:43:00	2021-08-08 10:36:00	24.9	298800	Negative	WVDL	SARS-CoV-2	CDC	N1	<40	99	Negative
AE000010458E43	Campus athletic training facility	2021-08-06 09:26:00	2021-08-06 14:38:00	5.2	62400	Negative	WVDL	SARS-CoV-2	CDC	N2	<40	99	Negative
	Campus athletic training facility	2021-08-06 09:26:00	2021-08-06 14:38:00	5.2	62400	Negative	WVDL	SARS-CoV-2	CDC	N1	<40	99	Negative
AE000010462126	Campus athletic training facility	2021-08-06 09:23:00	2021-08-06 14:37:00	5.2	62400	Negative	WVDL	SARS-CoV-2	CDC	N1	<40	99	Negative
	Campus athletic training facility	2021-08-06 09:23:00	2021-08-06 14:37:00	5.2	62400	Negative	WVDL	SARS-CoV-2	CDC	N2	<40	99	Negative
AE000010459530	Campus athletic training facility	2021-08-05 09:39:00	2021-08-06 09:23:00	23.7	284400	Positive	WVDL	SARS-CoV-2	CDC	N2	<40	36.4	Positive
	Campus athletic training facility	2021-08-05 09:39:00	2021-08-06 09:23:00	23.7	284400	Positive	WVDL	SARS-CoV-2	CDC	N1	<40	36.2	Positive
AE00001045D93E	Campus athletic training facility	2021-08-05 09:38:00	2021-08-06 09:21:00	23.7	284400	Negative	WVDL	SARS-CoV-2	CDC	N1	<40	99	Negative
	Campus athletic training facility	2021-08-05 09:38:00	2021-08-06 09:21:00	23.7	284400	Negative	WVDL	SARS-CoV-2	CDC	N2	<40	99	Negative
AE000010461F36	Campus athletic training facility	2021-08-04 09:24:00	2021-08-05 09:38:00	24.2	290400	Inconclusive	WVDL	SARS-CoV-2	CDC	N2	<40	37.8	Positive
	Campus athletic training facility	2021-08-04 09:24:00	2021-08-05 09:38:00	24.2	290400	Inconclusive	WVDL	SARS-CoV-2	CDC	N1	<40	99	Negative
AE000010461024	Campus athletic training facility	2021-08-04 09:21:00	2021-08-05 09:35:00	24.2	290400	Negative	WVDL	SARS-CoV-2	CDC	N1	<40	99	Negative
	Campus athletic training facility	2021-08-04 09:21:00	2021-08-05 09:35:00	24.2	290400	Negative	WVDL	SARS-CoV-2	CDC	N2	<40	99	Negative
AE00001044DC40	Campus athletic training facility	2021-08-03 09:18:00	2021-08-04 09:21:00	24	288000	Negative	WVDL	SARS-CoV-2	CDC	N1	<40	99	Negative
	Campus athletic training facility	2021-08-03 09:18:00	2021-08-04 09:21:00	24	288000	Negative	WVDL	SARS-CoV-2	CDC	N2	<40	99	Negative
AE00001044F940	Campus athletic training facility	2021-08-03 09:16:00	2021-08-04 09:19:00	24	288000	Inconclusive	WVDL	SARS-CoV-2	CDC	N2	<40	99	Negative
	Campus athletic training facility	2021-08-03 09:16:00	2021-08-04 09:19:00	24	288000	Inconclusive	WVDL	SARS-CoV-2	CDC	N1	<40	36.3	Positive
AE00001045693A	Campus athletic training facility	2021-08-02 10:57:00	2021-08-03 09:16:00	22.3	267600	Negative	WVDL	SARS-CoV-2	CDC	N1	<40	99	Negative
	Campus athletic training facility	2021-08-02 10:57:00	2021-08-03 09:16:00	22.3	267600	Negative	WVDL	SARS-CoV-2	CDC	N2	<40	99	Negative
AE00001045DD40	Campus athletic training facility	2021-08-02 10:54:00	2021-08-03 09:14:00	22.3	267600	Negative	WVDL	SARS-CoV-2	CDC	N1	<40	99	Negative
	Campus athletic training facility	2021-08-02 10:54:00	2021-08-03 09:14:00	22.3	267600	Negative	WVDL	SARS-CoV-2	CDC	N2	<40	99	Negative
AE00001045272E	Campus athletic training facility	2021-07-30 09:10:00	2021-07-30 15:00:00	5.8	69600	Negative	WVDL	SARS-CoV-2	CDC	N1	<40	99	Negative
	Campus athletic training facility	2021-07-30 09:10:00	2021-07-30 15:00:00	5.8	69600	Negative	WVDL	SARS-CoV-2	CDC	N2	<40	99	Negative
AE000010461228	Campus athletic training facility	2021-07-30 09:05:00	2021-07-30 14:57:00	5.9	70800	Negative	WVDL	SARS-CoV-2	CDC	N2	<40	99	Negative
	Campus athletic training facility	2021-07-30 09:05:00	2021-07-30 14:57:00	5.9	70800	Negative	WVDL	SARS-CoV-2	CDC	N1	<40	99	Negative
AE000010450830	Campus athletic training facility	2021-07-29 09:14:00	2021-07-30 09:06:00	23.9	286800	Negative	WVDL	SARS-CoV-2	CDC	N2	<40	99	Negative
	Campus athletic training facility	2021-07-29 09:14:00	2021-07-30 09:06:00	23.9	286800	Negative	WVDL	SARS-CoV-2	CDC	N1	<40	99	Negative
AE00001044FC44	Campus athletic training facility	2021-07-29 09:12:00	2021-07-30 09:02:00	23.8	285600	Negative	WVDL	SARS-CoV-2	CDC	N2	<40	99	Negative
	Campus athletic training facility	2021-07-29 09:12:00	2021-07-30 09:02:00	23.8	285600	Negative	WVDL	SARS-CoV-2	CDC	N1	<40	99	Negative
AE00001044F030	Campus athletic training facility	2021-07-28 09:32:00	2021-07-29 09:12:00	23.7	284400	Negative	AVRL	SARS-CoV-2	CDC	N1	<40	99	Negative
AE000010452932	Campus athletic training facility	2021-07-28 09:29:00	2021-07-29 09:09:00	23.7	284400	Negative	AVRL	SARS-CoV-2	CDC	N1	<40	99	Negative
AE000010450A2C	Campus athletic training facility	2021-07-27 09:09:00	2021-07-28 09:29:00	24.3	291600	Negative	AVRL	SARS-CoV-2	CDC	N1	<40	99	Negative
AE00001044D73A	Campus athletic training facility	2021-07-27 09:06:00	2021-07-28 09:27:00	24.4	292800	Negative	AVRL	SARS-CoV-2	CDC	N1	<40	99	Negative
AE000010451124	Campus athletic training facility	2021-07-26 10:48:00	2021-07-27 09:06:00	22.3	267600	Negative	AVRL	SARS-CoV-2	CDC	N1	<40	99	Negative
AE00001044E838	Campus athletic training facility	2021-07-26 10:45:00	2021-07-27 09:04:00	22.3	267600	Negative	AVRL	SARS-CoV-2	CDC	N1	<40	99	Negative
AE00001045C536	Campus athletic training facility	2021-07-25 13:00:00	2021-07-26 10:45:00	21.8	261600	Negative	AVRL	SARS-CoV-2	CDC	N1	<40	99	Negative
AE00001044EA3B	Campus athletic training facility	2021-07-25 13:00:00	2021-07-26 10:40:00	21.7	260400	Negative	AVRL	SARS-CoV-2	CDC	N1	<40	99	Negative
AE00001046422B	Campus athletic training facility	2021-07-24 13:00:00	2021-07-25 13:00:00	24	288000	Negative	AVRL	SARS-CoV-2	CDC	N1	<40	99	Negative
AE00001045342A	Campus athletic training facility	2021-07-24 13:00:00	2021-07-25 13:00:00	24	288000	Negative	AVRL	SARS-CoV-2	CDC	N1	<40	99	Negative
AE00001044F132	Campus athletic training facility	2021-07-23 09:51:00	2021-07-24 13:00:00	27.2	326400	Negative	WVDL	SARS-CoV-2	CDC	N1	<40	99	Negative
	Campus athletic training facility	2021-07-23 09:51:00	2021-07-24 13:00:00	27.2	326400	Negative	WVDL	SARS-CoV-2	CDC	N2	<40	99	Negative
AE00001044E130	Campus athletic training facility	2021-07-23 09:47:00	2021-07-24 13:00:00	27.2	326400	Negative	WVDL	SARS-CoV-2	CDC	N2	<40	99	Negative
	Campus athletic training facility	2021-07-23 09:47:00	2021-07-24 13:00:00	27.2	326400	Negative	WVDL	SARS-CoV-2	CDC	N1	<40	99	Negative
AE000010454128	Campus athletic training facility	2021-07-22 09:05:00	2021-07-23 09:49:00	24.7	296400	Positive	WVDL	SARS-CoV-2	CDC	N1	<40	36.3	Positive
	Campus athletic training facility	2021-07-22 09:05:00	2021-07-23 09:49:00	24.7	296400	Positive	WVDL	SARS-CoV-2	CDC	N2	<40	35.4	Positive
AE000010453328	Campus athletic training facility	2021-07-22 09:05:00	2021-07-23 09:45:00	24.7	296400	Positive	WVDL	SARS-CoV-2	CDC	N2	<40	36.2	Positive
	Campus athletic training facility	2021-07-22 09:05:00	2021-07-23 09:45:00	24.7	296400	Positive	WVDL	SARS-CoV-2	CDC	N1	<40	36	Positive
AE00001045E940	Campus athletic training facility	2021-07-21 09:51:00	2021-07-22 09:05:00	23.2	278400	Inconclusive	WVDL	SARS-CoV-2	CDC	N1	<40	36.3	Positive
	Campus athletic training facility	2021-07-21 09:51:00	2021-07-22 09:05:00	23.2	278400	Inconclusive	WVDL	SARS-CoV-2	CDC	N2	<40	99	Negative
AE00001045BE49	Campus athletic training facility	2021-07-21 09:51:00	2021-07-22 09:05:00	23.2	278400	Inconclusive	WVDL	SARS-CoV-2	CDC	N2	<40	99	Negative
	Campus athletic training facility	2021-07-21 09:51:00	2021-07-22 09:05:00	23.2	278400	Inconclusive	WVDL	SARS-CoV-2	CDC	N1	<40	37.1	Positive
AE000010462227	Campus athletic training facility	2021-07-20 10:12:00	2021-07-21 09:48:00	23.6	283200	Negative	WVDL	SARS-CoV-2	CDC	N2	<40	99	Negative
	Campus athletic training facility	2021-07-20 10:12:00	2021-07-21 09:48:00	23.6	283200	Negative	WVDL	SARS-CoV-2	CDC	N1	<40	99	Negative
AE00001045C73A	Campus athletic training facility	2021-07-20 10:10:00	2021-07-21 09:48:00	23.6	283200	Negative	WVDL	SARS-CoV-2	CDC	N2	<40	99	Negative
	Campus athletic training facility	2021-07-20 10:10:00	2021-07-21 09:48:00	23.6	283200	Negative	WVDL	SARS-CoV-2	CDC	N1	<40	99	Negative
AE00001044F73E	Campus athletic training facility	2021-07-19 11:40:00	2021-07-20 10:35:00	22.9	274800	Negative	WVDL	SARS-CoV-2	CDC	N2	<40	99	Negative
	Campus athletic training facility	2021-07-19 11:40:00	2021-07-20 10:35:00	22.9	274800	Negative	WVDL	SARS-CoV-2	CDC	N1	<40	99	Negative
AE00001044F53A	Campus athletic training facility	2021-07-19 11:40:00	2021-07-20 10:10:00	22.5	270000	Negative	WVDL	SARS-CoV-2	CDC	N2	<40	99	Negative
	Campus athletic training facility	2021-07-19 11:40:00	2021-07-20 10:10:00	22.5	270000	Negative	WVDL	SARS-CoV-2	CDC	N1	<40	99	Negative
AE00001044EC42	Campus athletic training facility	2021-07-19 11:40:00	2021-07-20 10:35:00	22.9	274800	Negative	WVDL	SARS-CoV-2	CDC	N1	<40	99	Negative
	Campus athletic training facility	2021-07-19 11:40:00	2021-07-20 10:35:00	22.9	274800	Negative	WVDL	SARS-CoV-2	CDC	N2	<40	99	Negative
AE00001044DE3C	Campus athletic training facility	2021-07-19 11:40:00	2021-07-20 10:10:00	22.5	270000	Inconclusive	WVDL	SARS-CoV-2	CDC	N1	<40	36.2	Positive
	Campus athletic training facility	2021-07-19 11:40:00	2021-07-20 10:10:00	22.5	270000	Inconclusive	WVDL	SARS-CoV-2	CDC	N2	<40	99	Negative

## Sheet: Campus Coffee Shop
Cartridge Id	Facility Name	Start Time	End Time	Hours Run	Volume of sampled air (L)	Qualitative Result	PCR Lab	Assay Target	Assay System	PCR target	Positive Threshold	PCR Ct	Individual target result
AE000010044225	Campus coffee shop	2022-01-27 12:23:00	2022-02-03 12:46:00	168.4	2020800	Positive	WVDL	SARS-CoV-2	CDC	N2	<40	32.7	Positive
	Campus coffee shop	2022-01-27 12:23:00	2022-02-03 12:46:00	168.4	2020800	Positive	WVDL	SARS-CoV-2	CDC	N1	<40	33.8	Positive
AE000010043D30	Campus coffee shop	2022-01-21 08:59:00	2022-01-27 12:22:00	147.4	1768800	Positive	WVDL	SARS-CoV-2	CDC	N1	<40	35.2	Positive
	Campus coffee shop	2022-01-21 08:59:00	2022-01-27 12:22:00	147.4	1768800	Positive	WVDL	SARS-CoV-2	CDC	N2	<40	35.3	Positive
AE00001004AA36	Campus coffee shop	2022-01-13 12:16:00	2022-01-21 08:58:00	188.7	2264400	Inconclusive	WVDL	SARS-CoV-2	CDC	N1	<40	99	Negative
	Campus coffee shop	2022-01-13 12:16:00	2022-01-21 08:58:00	188.7	2264400	Inconclusive	WVDL	SARS-CoV-2	CDC	N2	<40	35.3	Positive
AE0000100A0D36	Campus coffee shop	2022-01-12 10:39:00	2022-01-13 12:15:00	25.6	307200	Positive	WVDL	SARS-CoV-2	CDC	N1	<40	38.1	Positive
	Campus coffee shop	2022-01-12 10:39:00	2022-01-13 12:15:00	25.6	307200	Positive	WVDL	SARS-CoV-2	CDC	N2	<40	36.9	Positive
AE00001004572A	Campus coffee shop	2022-01-10 14:55:00	2022-01-12 10:39:00	43.7	524400	Negative	WVDL	SARS-CoV-2	CDC	N2	<40	99	Negative
	Campus coffee shop	2022-01-10 14:55:00	2022-01-12 10:39:00	43.7	524400	Negative	WVDL	SARS-CoV-2	CDC	N1	<40	99	Negative
AE0000100A2126	Campus coffee shop	2022-01-07 08:15:00	2022-01-10 14:54:00	78.6	943200	Negative	WVDL	SARS-CoV-2	CDC	N2	<40	99	Negative
	Campus coffee shop	2022-01-07 08:15:00	2022-01-10 14:54:00	78.6	943200	Negative	WVDL	SARS-CoV-2	CDC	N1	<40	99	Negative
AE0000100A1428	Campus coffee shop	2022-01-04 13:14:00	2022-01-07 08:14:00	67	804000	Negative	WVDL	SARS-CoV-2	CDC	N2	<40	99	Negative
	Campus coffee shop	2022-01-04 13:14:00	2022-01-07 08:14:00	67	804000	Negative	WVDL	SARS-CoV-2	CDC	N1	<40	99	Negative
AE0000100A3E3B	Campus coffee shop	2022-01-03 09:33:00	2022-01-04 13:12:00	27.6	331200	Negative	WVDL	SARS-CoV-2	CDC	N2	<40	99	Negative
	Campus coffee shop	2022-01-03 09:33:00	2022-01-04 13:12:00	27.6	331200	Negative	WVDL	SARS-CoV-2	CDC	N1	<40	99	Negative
AE0000100A8734	Campus coffee shop	2021-12-29 11:02:00	2022-01-03 09:32:00	118.5	1422000	Negative	WVDL	SARS-CoV-2	CDC	N2	<40	99	Negative
	Campus coffee shop	2021-12-29 11:02:00	2022-01-03 09:32:00	118.5	1422000	Negative	WVDL	SARS-CoV-2	CDC	N1	<40	99	Negative
AE000010044021	Campus coffee shop	2021-12-22 09:15:00	2021-12-29 11:01:00	169.8	2037600	Inconclusive	WVDL	SARS-CoV-2	CDC	N2	<40	37	Positive
	Campus coffee shop	2021-12-22 09:15:00	2021-12-29 11:01:00	169.8	2037600	Inconclusive	WVDL	SARS-CoV-2	CDC	N1	<40	99	Negative
AE000010054C35	Campus coffee shop	2021-12-14 12:09:00	2021-12-22 09:14:00	189.1	2269200	Positive	WVDL	SARS-CoV-2	CDC	N1	<40	36	Positive
	Campus coffee shop	2021-12-14 12:09:00	2021-12-22 09:14:00	189.1	2269200	Positive	WVDL	SARS-CoV-2	CDC	N2	<40	33.9	Positive
AE00001005452A	Campus coffee shop	2021-12-07 12:19:00	2021-12-14 12:06:00	167.8	2013600	Inconclusive	WVDL	SARS-CoV-2	CDC	N1	<40	99	Negative
	Campus coffee shop	2021-12-07 12:19:00	2021-12-14 12:06:00	167.8	2013600	Inconclusive	WVDL	SARS-CoV-2	CDC	N2	<40	37.3	Positive
AE00001004282A	Campus coffee shop	2021-11-30 12:27:00	2021-12-07 12:19:00	167.9	2014800	Negative	WVDL	SARS-CoV-2	CDC	N2	<40	99	Negative
	Campus coffee shop	2021-11-30 12:27:00	2021-12-07 12:19:00	167.9	2014800	Negative	WVDL	SARS-CoV-2	CDC	N1	<40	99	Negative
AE0000100AC639	Campus coffee shop	2021-11-23 11:57:00	2021-11-30 12:26:00	168.5	2022000	Negative	WVDL	SARS-CoV-2	CDC	N2	<40	99	Negative
	Campus coffee shop	2021-11-23 11:57:00	2021-11-30 12:26:00	168.5	2022000	Negative	WVDL	SARS-CoV-2	CDC	N1	<40	99	Negative
AE000010041F3A	Campus coffee shop	2021-11-16 12:37:00	2021-11-23 11:56:00	167.3	2007600	Negative	WVDL	SARS-CoV-2	CDC	N1	<40	99	Negative
	Campus coffee shop	2021-11-16 12:37:00	2021-11-23 11:56:00	167.3	2007600	Negative	WVDL	SARS-CoV-2	CDC	N2	<40	99	Negative
AE000010046124	Campus coffee shop	2021-11-10 09:08:00	2021-11-16 12:36:00	147.5	1770000	Negative	WVDL	SARS-CoV-2	CDC	N1	<40	99	Negative
	Campus coffee shop	2021-11-10 09:08:00	2021-11-16 12:36:00	147.5	1770000	Negative	WVDL	SARS-CoV-2	CDC	N2	<40	99	Negative
AE000010047F36	Campus coffee shop	2021-11-03 13:28:00	2021-11-10 09:07:00	163.6	1963200	Negative	WVDL	SARS-CoV-2	CDC	N2	<40	99	Negative
	Campus coffee shop	2021-11-03 13:28:00	2021-11-10 09:07:00	163.6	1963200	Negative	WVDL	SARS-CoV-2	CDC	N1	<40	99	Negative
AE000010050426	Campus coffee shop	2021-10-27 16:50:00	2021-11-03 13:27:00	164.6	1975200	Inconclusive	WVDL	SARS-CoV-2	CDC	N2	<40	37.2	Positive
	Campus coffee shop	2021-10-27 16:50:00	2021-11-03 13:27:00	164.6	1975200	Inconclusive	WVDL	SARS-CoV-2	CDC	N1	<40	99	Negative
AE000010054022	Campus coffee shop	2021-10-22 00:47:00	2021-10-27 16:49:00	136	1632000	Negative	WVDL	SARS-CoV-2	CDC	N1	<40	99	Negative
	Campus coffee shop	2021-10-22 00:47:00	2021-10-27 16:49:00	136	1632000	Negative	WVDL	SARS-CoV-2	CDC	N2	<40	99	Negative
AE000010054B36	Campus coffee shop	2021-10-19 16:25:00	2021-10-22 00:46:00	56.4	676800	Negative	WVDL	SARS-CoV-2	CDC	N1	<40	99	Negative
	Campus coffee shop	2021-10-19 16:25:00	2021-10-22 00:46:00	56.4	676800	Negative	WVDL	SARS-CoV-2	CDC	N2	<40	99	Negative
AE0000100AB73A	Campus coffee shop	2021-10-18 10:05:00	2021-10-19 16:24:00	30.3	363600	Negative	WVDL	SARS-CoV-2	CDC	N1	<40	99	Negative
	Campus coffee shop	2021-10-18 10:05:00	2021-10-19 16:24:00	30.3	363600	Negative	WVDL	SARS-CoV-2	CDC	N2	<40	99	Negative
AE0000100AA738	Campus coffee shop	2021-10-15 15:39:00	2021-10-18 10:04:00	66.4	796800	Negative	WVDL	SARS-CoV-2	CDC	N2	<40	99	Negative
	Campus coffee shop	2021-10-15 15:39:00	2021-10-18 10:04:00	66.4	796800	Negative	WVDL	SARS-CoV-2	CDC	N1	<40	99	Negative
AE000010042324	Campus coffee shop	2021-10-14 12:08:00	2021-10-15 15:38:00	27.5	330000	Negative	WVDL	SARS-CoV-2	CDC	N2	<40	99	Negative
	Campus coffee shop	2021-10-14 12:08:00	2021-10-15 15:38:00	27.5	330000	Negative	WVDL	SARS-CoV-2	CDC	N1	<40	99	Negative
AE000010042524	Campus coffee shop	2021-10-13 17:24:00	2021-10-14 12:07:00	18.7	224400	Negative	WVDL	SARS-CoV-2	CDC	N1	<40	99	Negative
	Campus coffee shop	2021-10-13 17:24:00	2021-10-14 12:07:00	18.7	224400	Negative	WVDL	SARS-CoV-2	CDC	N2	<40	99	Negative
AE000010055F34	Campus coffee shop	2021-10-12 14:23:00	2021-10-13 17:24:00	27	324000	Negative	WVDL	SARS-CoV-2	CDC	N1	<40	99	Negative
	Campus coffee shop	2021-10-12 14:23:00	2021-10-13 17:24:00	27	324000	Negative	WVDL	SARS-CoV-2	CDC	N2	<40	99	Negative
AE0000100ABC40	Campus coffee shop	2021-10-11 10:56:00	2021-10-12 14:23:00	27.4	328800	Negative	WVDL	SARS-CoV-2	CDC	N1	<40	99	Negative
	Campus coffee shop	2021-10-11 10:56:00	2021-10-12 14:23:00	27.4	328800	Negative	WVDL	SARS-CoV-2	CDC	N2	<40	99	Negative
AE000010451E35	Campus coffee shop	2021-10-08 08:00:00	2021-10-11 10:56:00	74.9	898800	Negative	WVDL	SARS-CoV-2	CDC	N1	<40	99	Negative
	Campus coffee shop	2021-10-08 08:00:00	2021-10-11 10:56:00	74.9	898800	Negative	WVDL	SARS-CoV-2	CDC	N2	<40	99	Negative
AE000010453934	Campus coffee shop	2021-10-06 14:44:00	2021-10-07 14:00:00	23.3	279600	Negative	WVDL	SARS-CoV-2	CDC	N1	<40	99	Negative
	Campus coffee shop	2021-10-06 14:44:00	2021-10-07 14:00:00	23.3	279600	Negative	WVDL	SARS-CoV-2	CDC	N2	<40	99	Negative
AE00001045912C	Campus coffee shop	2021-10-05 13:35:00	2021-10-06 14:44:00	25.1	301200	Negative	WVDL	SARS-CoV-2	CDC	N2	<40	99	Negative
	Campus coffee shop	2021-10-05 13:35:00	2021-10-06 14:44:00	25.1	301200	Negative	WVDL	SARS-CoV-2	CDC	N1	<40	99	Negative
AE000010451C37	Campus coffee shop	2021-10-04 12:55:00	2021-10-05 13:34:00	24.7	296400	Negative	WVDL	SARS-CoV-2	CDC	N2	<40	99	Negative
	Campus coffee shop	2021-10-04 12:55:00	2021-10-05 13:34:00	24.7	296400	Negative	WVDL	SARS-CoV-2	CDC	N1	<40	99	Negative
AE000010454732	Campus coffee shop	2021-10-01 15:01:00	2021-10-04 12:55:00	69.9	838800	Negative	WVDL	SARS-CoV-2	CDC	N1	<40	99	Negative
	Campus coffee shop	2021-10-01 15:01:00	2021-10-04 12:55:00	69.9	838800	Negative	WVDL	SARS-CoV-2	CDC	N2	<40	99	Negative
AE00001045172C	Campus coffee shop	2021-09-30 11:45:00	2021-10-01 15:00:00	27.2	326400	Negative	WVDL	SARS-CoV-2	CDC	N2	<40	99	Negative
	Campus coffee shop	2021-09-30 11:45:00	2021-10-01 15:00:00	27.2	326400	Negative	WVDL	SARS-CoV-2	CDC	N1	<40	99	Negative
AE000010455831	Campus coffee shop	2021-09-29 13:10:00	2021-09-30 11:44:00	22.6	271200	Negative	WVDL	SARS-CoV-2	CDC	N1	<40	99	Negative
	Campus coffee shop	2021-09-29 13:10:00	2021-09-30 11:44:00	22.6	271200	Negative	WVDL	SARS-CoV-2	CDC	N2	<40	99	Negative
AE00001045462E	Campus coffee shop	2021-09-24 12:36:00	2021-09-29 13:09:00	120.5	1446000	Negative	WVDL	SARS-CoV-2	CDC	N1	<40	99	Negative
	Campus coffee shop	2021-09-24 12:36:00	2021-09-29 13:09:00	120.5	1446000	Negative	WVDL	SARS-CoV-2	CDC	N2	<40	99	Negative
AE00001045622A	Campus coffee shop	2021-09-23 13:38:00	2021-09-24 12:36:00	23	276000	Negative	WVDL	SARS-CoV-2	CDC	N1	<40	99	Negative
	Campus coffee shop	2021-09-23 13:38:00	2021-09-24 12:36:00	23	276000	Negative	WVDL	SARS-CoV-2	CDC	N2	<40	99	Negative
AE00001045AE47	Campus coffee shop	2021-09-22 16:30:00	2021-09-23 13:38:00	21.1	253200	Negative	WVDL	SARS-CoV-2	CDC	N2	<40	99	Negative
	Campus coffee shop	2021-09-22 16:30:00	2021-09-23 13:38:00	21.1	253200	Negative	WVDL	SARS-CoV-2	CDC	N1	<40	99	Negative
AE00001045452C	Campus coffee shop	2021-09-21 18:20:00	2021-09-22 16:30:00	22.2	266400	Negative	WVDL	SARS-CoV-2	CDC	N1	<40	99	Negative
	Campus coffee shop	2021-09-21 18:20:00	2021-09-22 16:30:00	22.2	266400	Negative	WVDL	SARS-CoV-2	CDC	N2	<40	99	Negative
AE000010456833	Campus coffee shop	2021-09-20 10:04:00	2021-09-21 18:20:00	32.3	387600	Negative	WVDL	SARS-CoV-2	CDC	N2	<40	99	Negative
	Campus coffee shop	2021-09-20 10:04:00	2021-09-21 18:20:00	32.3	387600	Negative	WVDL	SARS-CoV-2	CDC	N1	<40	99	Negative
AE000010456530	Campus coffee shop	2021-09-17 22:20:00	2021-09-20 10:03:00	59.7	716400	Negative	WVDL	SARS-CoV-2	CDC	N2	<40	99	Negative
	Campus coffee shop	2021-09-17 22:20:00	2021-09-20 10:03:00	59.7	716400	Negative	WVDL	SARS-CoV-2	CDC	N1	<40	99	Negative
AE00001045162F	Campus coffee shop	2021-09-16 12:22:00	2021-09-17 22:18:00	33.9	406800	Negative	WVDL	SARS-CoV-2	CDC	N2	<40	99	Negative
	Campus coffee shop	2021-09-16 12:22:00	2021-09-17 22:18:00	33.9	406800	Negative	WVDL	SARS-CoV-2	CDC	N1	<40	99	Negative
AE000010451A2E	Campus coffee shop	2021-09-15 09:01:00	2021-09-16 12:22:00	27.3	327600	Negative	WVDL	SARS-CoV-2	CDC	N1	<40	99	Negative
	Campus coffee shop	2021-09-15 09:01:00	2021-09-16 12:22:00	27.3	327600	Negative	WVDL	SARS-CoV-2	CDC	N2	<40	99	Negative
AE000010464734	Campus coffee shop	2021-09-14 10:00:00	2021-09-15 09:00:00	23	276000	Negative	WVDL	SARS-CoV-2	CDC	N1	<40	99	Negative
	Campus coffee shop	2021-09-14 10:00:00	2021-09-15 09:00:00	23	276000	Negative	WVDL	SARS-CoV-2	CDC	N2	<40	99	Negative
AE00001045CB42	Campus coffee shop	2021-09-13 10:51:00	2021-09-14 10:00:00	23.1	277200	Negative	WVDL	SARS-CoV-2	CDC	N1	<40	99	Negative
	Campus coffee shop	2021-09-13 10:51:00	2021-09-14 10:00:00	23.1	277200	Negative	WVDL	SARS-CoV-2	CDC	N2	<40	99	Negative
AE000010451226	Campus coffee shop	2021-09-10 13:53:00	2021-09-13 10:51:00	69	828000	Negative	WVDL	SARS-CoV-2	CDC	N1	<40	99	Negative
	Campus coffee shop	2021-09-10 13:53:00	2021-09-13 10:51:00	69	828000	Negative	WVDL	SARS-CoV-2	CDC	N2	<40	99	Negative
AE000010451930	Campus coffee shop	2021-09-10 00:30:00	2021-09-10 14:21:00	13.8	165600	Negative	WVDL	SARS-CoV-2	CDC	N1	<40	99	Negative
	Campus coffee shop	2021-09-10 00:30:00	2021-09-10 14:21:00	13.8	165600	Negative	WVDL	SARS-CoV-2	CDC	N2	<40	99	Negative
AE000010459B3C	Campus coffee shop	2021-09-08 11:23:00	2021-09-10 14:20:00	51	612000	Negative	WVDL	SARS-CoV-2	CDC	N1	<40	99	Negative
	Campus coffee shop	2021-09-08 11:23:00	2021-09-10 14:20:00	51	612000	Negative	WVDL	SARS-CoV-2	CDC	N2	<40	99	Negative
AE00001045A938	Campus coffee shop	2021-09-07 17:57:00	2021-09-08 11:22:00	17.4	208800	Inconclusive	WVDL	SARS-CoV-2	CDC	N2	<40	36.01	Positive
	Campus coffee shop	2021-09-07 17:57:00	2021-09-08 11:22:00	17.4	208800	Inconclusive	WVDL	SARS-CoV-2	CDC	N1	<40	99	Negative
AE00001045E132	Campus coffee shop	2021-09-02 09:31:00	2021-09-07 17:56:00	128.4	1540800	Positive	WVDL	SARS-CoV-2	CDC	N1	<40	32.88	Positive
	Campus coffee shop	2021-09-02 09:31:00	2021-09-07 17:56:00	128.4	1540800	Positive	WVDL	SARS-CoV-2	CDC	N2	<40	32.53	Positive
AE000010455734	Campus coffee shop	2021-09-01 11:44:00	2021-09-02 09:30:00	21.8	261600	Negative	WVDL	SARS-CoV-2	CDC	N1	<40	99	Negative
	Campus coffee shop	2021-09-01 11:44:00	2021-09-02 09:30:00	21.8	261600	Negative	WVDL	SARS-CoV-2	CDC	N2	<40	99	Negative
AE000010456632	Campus coffee shop	2021-08-31 15:18:00	2021-09-01 11:43:00	20.4	244800	Negative	WVDL	SARS-CoV-2	CDC	N1	<40	99	Negative
	Campus coffee shop	2021-08-31 15:18:00	2021-09-01 11:43:00	20.4	244800	Negative	WVDL	SARS-CoV-2	CDC	N2	<40	99	Negative
AE00001046252A	Campus coffee shop	2021-08-30 10:55:00	2021-08-31 15:16:00	28.4	340800	Negative	WVDL	SARS-CoV-2	CDC	N2	<40	99	Negative
	Campus coffee shop	2021-08-30 10:55:00	2021-08-31 15:16:00	28.4	340800	Negative	WVDL	SARS-CoV-2	CDC	N1	<40	99	Negative
AE000010461A30	Campus coffee shop	2021-08-27 13:11:00	2021-08-30 10:54:00	69.7	836400	Negative	WVDL	SARS-CoV-2	CDC	N2	<40	99	Negative
	Campus coffee shop	2021-08-27 13:11:00	2021-08-30 10:54:00	69.7	836400	Negative	WVDL	SARS-CoV-2	CDC	N1	<40	99	Negative
AE000010451D36	Campus coffee shop	2021-08-26 10:16:00	2021-08-27 13:10:00	26.9	322800	Negative	WVDL	SARS-CoV-2	CDC	N2	<40	99	Negative
	Campus coffee shop	2021-08-26 10:16:00	2021-08-27 13:10:00	26.9	322800	Negative	WVDL	SARS-CoV-2	CDC	N1	<40	99	Negative
AE000010455A36	Campus coffee shop	2021-08-17 12:45:00	2021-08-26 10:11:00	213.4	2560800	Negative	WVDL	SARS-CoV-2	CDC	N2	<40	99	Negative
	Campus coffee shop	2021-08-17 12:45:00	2021-08-26 10:11:00	213.4	2560800	Negative	WVDL	SARS-CoV-2	CDC	N1	<40	99	Negative

## Sheet: Office
Cartridge Id	Facility Name	Start Time	End Time	Hours Run	Volume of sampled air (L)	Qualitative Result	PCR Lab	Assay Target	Assay System	PCR target	Positive Threshold	PCR Ct	Individual target result
AE00001004E936	Office	2021-12-07 12:11:00	2021-12-10 14:59:00	74.8	897600	Negative	WVDL	SARS-CoV-2	CDC	N1	<40	99	Negative
	Office	2021-12-07 12:11:00	2021-12-10 14:59:00	74.8	897600	Negative	WVDL	SARS-CoV-2	CDC	N2	<40	99	Negative
AE000010041C2D	Office	2021-11-30 12:21:00	2021-12-07 12:10:00	167.8	2013600	Negative	WVDL	SARS-CoV-2	CDC	N1	<40	99	Negative
	Office	2021-11-30 12:21:00	2021-12-07 12:10:00	167.8	2013600	Negative	WVDL	SARS-CoV-2	CDC	N2	<40	99	Negative
AE00001004F332	Office	2021-11-23 11:53:00	2021-11-30 12:21:00	168.5	2022000	Negative	WVDL	SARS-CoV-2	CDC	N1	<40	99	Negative
	Office	2021-11-23 11:53:00	2021-11-30 12:21:00	168.5	2022000	Negative	WVDL	SARS-CoV-2	CDC	N2	<40	99	Negative
AE0000100AD132	Office	2021-11-16 12:33:00	2021-11-23 11:52:00	167.3	2007600	Negative	WVDL	SARS-CoV-2	CDC	N1	<40	99	Negative
	Office	2021-11-16 12:33:00	2021-11-23 11:52:00	167.3	2007600	Negative	WVDL	SARS-CoV-2	CDC	N2	<40	99	Negative
AE000010041D2C	Office	2021-11-10 09:11:00	2021-11-16 12:32:00	147.4	1768800	Negative	WVDL	SARS-CoV-2	CDC	N1	<40	99	Negative
	Office	2021-11-10 09:11:00	2021-11-16 12:32:00	147.4	1768800	Negative	WVDL	SARS-CoV-2	CDC	N2	<40	99	Negative
AE0000100AC93E	Office	2021-10-14 12:03:00	2021-10-22 00:40:00	180.6	2167200	Negative	WVDL	SARS-CoV-2	CDC	N2	<40	99	Negative
	Office	2021-10-14 12:03:00	2021-10-22 00:40:00	180.6	2167200	Negative	WVDL	SARS-CoV-2	CDC	N1	<40	99	Negative
AE00001045B12E	Office	2021-10-08 15:09:00	2021-10-14 12:02:00	140.9	1690800	Negative	WVDL	SARS-CoV-2	CDC	N1	<40	99	Negative
	Office	2021-10-08 15:09:00	2021-10-14 12:02:00	140.9	1690800	Negative	WVDL	SARS-CoV-2	CDC	N2	<40	99	Negative
AE000010455630	Office	2021-09-30 11:49:00	2021-10-08 15:09:00	195.3	2343600	Negative	WVDL	SARS-CoV-2	CDC	N2	<40	99	Negative
	Office	2021-09-30 11:49:00	2021-10-08 15:09:00	195.3	2343600	Negative	WVDL	SARS-CoV-2	CDC	N1	<40	99	Negative

[truncated: 5 more sheets: Brewery taproom, Bar, Hospital Cafeteria, Emergency Housing Facility #1, Emergency Housing Facility #2]
