# Supplementary material for: SARS-CoV-2 and other respiratory pathogens are detected in continuous air samples from congregate settings
Source: Nat Commun. 2022 Aug 11;13:4717. doi: 10.1038/s41467-022-32406-w (PMC9366802; doi:10.1038/s41467-022-32406-w)
Supplement: Supplementary file 5 — Supplementary Data 2 [file 41467_2022_32406_MOESM5_ESM.xlsx]

## Sheet: 27459_Cumulative_Truemark_PCR_D
Cartridge_ID	Sampler_Name	Facility_Name	Start_Time	End_Time	Hours_Run	PCR_Lab	PCR_Assay	PCR_Ct	Cq_Conf	Amp_Score
AE0000100AA93A	Chamberlain	K-12 School #1	2022-01-12 07:48:00	2022-01-18 10:53:00	147.1	AVRL	AdV_1of2-Vi99990001_po	99	0	0
AE0000100AA93A	Chamberlain	K-12 School #1	2022-01-12 07:48:00	2022-01-18 10:53:00	147.1	AVRL	AdV_2of2-Vi99990002_po	34.1554	0.954916	1.42665
AE0000100AA93A	Chamberlain	K-12 School #1	2022-01-12 07:48:00	2022-01-18 10:53:00	147.1	AVRL	HBoV-Vi99990003_po	33.2029	0.901611	1.09774
AE0000100AA93A	Chamberlain	K-12 School #1	2022-01-12 07:48:00	2022-01-18 10:53:00	147.1	AVRL	HHV3-Vi06439647_s1	99	0	0
AE0000100AA93A	Chamberlain	K-12 School #1	2022-01-12 07:48:00	2022-01-18 10:53:00	147.1	AVRL	HHV4-Vi06439675_s1	99	0	0
AE0000100AA93A	Chamberlain	K-12 School #1	2022-01-12 07:48:00	2022-01-18 10:53:00	147.1	AVRL	HHV5-Vi06439643_s1	34.7301	0.967886	1.46841
AE0000100AA93A	Chamberlain	K-12 School #1	2022-01-12 07:48:00	2022-01-18 10:53:00	147.1	AVRL	HHV6-Vi06439627_s1	99	0	0
AE0000100AA93A	Chamberlain	K-12 School #1	2022-01-12 07:48:00	2022-01-18 10:53:00	147.1	AVRL	Flu_A_pan-Vi99990011_po	99	0	0
AE0000100AA93A	Chamberlain	K-12 School #1	2022-01-12 07:48:00	2022-01-18 10:53:00	147.1	AVRL	Flu_A_H1-Vi99990009_po	99	0	0
AE0000100AA93A	Chamberlain	K-12 School #1	2022-01-12 07:48:00	2022-01-18 10:53:00	147.1	AVRL	Flu_A_H3-Vi99990010_po	99	0	0
AE0000100AA93A	Chamberlain	K-12 School #1	2022-01-12 07:48:00	2022-01-18 10:53:00	147.1	AVRL	18s-Hs99999901_s1	25.52	0.980962	1.37193
AE0000100AA93A	Chamberlain	K-12 School #1	2022-01-12 07:48:00	2022-01-18 10:53:00	147.1	AVRL	Flu_B_pan-Vi99990012_po	99	0	0
AE0000100AA93A	Chamberlain	K-12 School #1	2022-01-12 07:48:00	2022-01-18 10:53:00	147.1	AVRL	hPIV1-Vi06439642_s1	99	0	0
AE0000100AA93A	Chamberlain	K-12 School #1	2022-01-12 07:48:00	2022-01-18 10:53:00	147.1	AVRL	hPIV2-Vi06439672_s1	99	0	0
AE0000100AA93A	Chamberlain	K-12 School #1	2022-01-12 07:48:00	2022-01-18 10:53:00	147.1	AVRL	hPIV3-Vi06439670_s1	99	0	0
AE0000100AA93A	Chamberlain	K-12 School #1	2022-01-12 07:48:00	2022-01-18 10:53:00	147.1	AVRL	hPIV4-Vi99990005_po	99	0	0
AE0000100AA93A	Chamberlain	K-12 School #1	2022-01-12 07:48:00	2022-01-18 10:53:00	147.1	AVRL	RSVA-Vi99990014_po	99	0	0
AE0000100AA93A	Chamberlain	K-12 School #1	2022-01-12 07:48:00	2022-01-18 10:53:00	147.1	AVRL	RSVB -Vi99990015_po	99	0	0
AE0000100AA93A	Chamberlain	K-12 School #1	2022-01-12 07:48:00	2022-01-18 10:53:00	147.1	AVRL	hMPV-Vi99990004_po	99	0	0
AE0000100AA93A	Chamberlain	K-12 School #1	2022-01-12 07:48:00	2022-01-18 10:53:00	147.1	AVRL	Measles -Vi99990013_po	99	0	0
AE0000100AA93A	Chamberlain	K-12 School #1	2022-01-12 07:48:00	2022-01-18 10:53:00	147.1	AVRL	CoV_229E-Vi06439671_s1	99	0	0
AE0000100AA93A	Chamberlain	K-12 School #1	2022-01-12 07:48:00	2022-01-18 10:53:00	147.1	AVRL	CoV_HKU1-Vi06439674_s1	99	0	0
AE0000100AA93A	Chamberlain	K-12 School #1	2022-01-12 07:48:00	2022-01-18 10:53:00	147.1	AVRL	CoV_NL63-Vi06439673_s1	99	0	0
AE0000100AA93A	Chamberlain	K-12 School #1	2022-01-12 07:48:00	2022-01-18 10:53:00	147.1	AVRL	CoV_OC43-Vi06439646_s1	99	0	0.476157
AE0000100AA93A	Chamberlain	K-12 School #1	2022-01-12 07:48:00	2022-01-18 10:53:00	147.1	AVRL	Mumps-Vi06439657_s1	99	0	0
AE0000100AA93A	Chamberlain	K-12 School #1	2022-01-12 07:48:00	2022-01-18 10:53:00	147.1	AVRL	MERS_CoV-Vi06439644_s1	99	0	0.585516
AE0000100AA93A	Chamberlain	K-12 School #1	2022-01-12 07:48:00	2022-01-18 10:53:00	147.1	AVRL	SARS_CoV-Vi06439634_s1	99	0	0
AE0000100AA93A	Chamberlain	K-12 School #1	2022-01-12 07:48:00	2022-01-18 10:53:00	147.1	AVRL	EV_pan-Vi06439631_s1	99	0	0
AE0000100AA93A	Chamberlain	K-12 School #1	2022-01-12 07:48:00	2022-01-18 10:53:00	147.1	AVRL	EV_D68-Vi06439669_s1	99	0	0
AE0000100AA93A	Chamberlain	K-12 School #1	2022-01-12 07:48:00	2022-01-18 10:53:00	147.1	AVRL	RV_1of2-Vi99990016_po	37.4333	0.912403	1.29956
AE0000100AA93A	Chamberlain	K-12 School #1	2022-01-12 07:48:00	2022-01-18 10:53:00	147.1	AVRL	RV_2of2-Vi99990017_po	99	0	0
AE0000100AA93A	Chamberlain	K-12 School #1	2022-01-12 07:48:00	2022-01-18 10:53:00	147.1	AVRL	HPeV-Vi99990006_po	99	0	0
AE0000100AA93A	Chamberlain	K-12 School #1	2022-01-12 07:48:00	2022-01-18 10:53:00	147.1	AVRL	Xeno-Ac00010014_a1	99	0	0
AE0000100AA93A	Chamberlain	K-12 School #1	2022-01-12 07:48:00	2022-01-18 10:53:00	147.1	AVRL	Bordetella-Ba06439624_s1	99	0	0
AE0000100AA93A	Chamberlain	K-12 School #1	2022-01-12 07:48:00	2022-01-18 10:53:00	147.1	AVRL	SARS-CoV2S-Vi07918636_s1_s1	99	0	0
AE0000100AA93A	Chamberlain	K-12 School #1	2022-01-12 07:48:00	2022-01-18 10:53:00	147.1	AVRL	B.pertussis-Ba06439623_s1	99	0	0
AE0000100AA93A	Chamberlain	K-12 School #1	2022-01-12 07:48:00	2022-01-18 10:53:00	147.1	AVRL	SARS-CoV2N-Vi07918637_s1	99	0	0
AE0000100AA93A	Chamberlain	K-12 School #1	2022-01-12 07:48:00	2022-01-18 10:53:00	147.1	AVRL	C.pneumoniae-Ba06439616_s1	99	0	0
AE0000100AA93A	Chamberlain	K-12 School #1	2022-01-12 07:48:00	2022-01-18 10:53:00	147.1	AVRL	H.influenzae-Ba06439625_s1	99	0	0
AE0000100AA93A	Chamberlain	K-12 School #1	2022-01-12 07:48:00	2022-01-18 10:53:00	147.1	AVRL	K.pneumoniae-Ba04932083_s1	30.9909	0.986305	1.42581
AE0000100AA93A	Chamberlain	K-12 School #1	2022-01-12 07:48:00	2022-01-18 10:53:00	147.1	AVRL	L.pneumophila-Ba06439617_s1	99	0	0
AE0000100AA93A	Chamberlain	K-12 School #1	2022-01-12 07:48:00	2022-01-18 10:53:00	147.1	AVRL	M.catarrhalis-Ba06439622_s1	37.1496	0.959513	1.39055
AE0000100AA93A	Chamberlain	K-12 School #1	2022-01-12 07:48:00	2022-01-18 10:53:00	147.1	AVRL	M.pneumoniae-Ba06439620_s1	99	0	0
AE0000100AA93A	Chamberlain	K-12 School #1	2022-01-12 07:48:00	2022-01-18 10:53:00	147.1	AVRL	S.aureus-Ba04646259_s1	26.548	0.963861	1.50112
AE0000100AA93A	Chamberlain	K-12 School #1	2022-01-12 07:48:00	2022-01-18 10:53:00	147.1	AVRL	S.pneumoniae-Ba06439619_s1	99	0	0
AE0000100AA93A	Chamberlain	K-12 School #1	2022-01-12 07:48:00	2022-01-18 10:53:00	147.1	AVRL	P.jirovecii-Fn06439626_s1	99	0	0
AE0000100AA93A	Chamberlain	K-12 School #1	2022-01-12 07:48:00	2022-01-18 10:53:00	147.1	AVRL	B.atrophaeus-Ba06596576_s1	99	0	0
AE0000100AA93A	Chamberlain	K-12 School #1	2022-01-12 07:48:00	2022-01-18 10:53:00	147.1	AVRL	RPPH1-Hs04930436_g1	27.8736	0.952199	1.17193
AE0000100AA534	Chamberlain	K-12 School #1	2021-11-04 07:57:00	2021-11-10 07:51:00	143.9	AVRL	AdV_1of2-Vi99990001_po	99	0	0
AE0000100AA534	Chamberlain	K-12 School #1	2021-11-04 07:57:00	2021-11-10 07:51:00	143.9	AVRL	AdV_2of2-Vi99990002_po	1.40498	0.783075	0
AE0000100AA534	Chamberlain	K-12 School #1	2021-11-04 07:57:00	2021-11-10 07:51:00	143.9	AVRL	HBoV-Vi99990003_po	33.2425	0.94014	1.39091
AE0000100AA534	Chamberlain	K-12 School #1	2021-11-04 07:57:00	2021-11-10 07:51:00	143.9	AVRL	HHV3-Vi06439647_s1	99	0	0
AE0000100AA534	Chamberlain	K-12 School #1	2021-11-04 07:57:00	2021-11-10 07:51:00	143.9	AVRL	HHV4-Vi06439675_s1	99	0	0
AE0000100AA534	Chamberlain	K-12 School #1	2021-11-04 07:57:00	2021-11-10 07:51:00	143.9	AVRL	HHV5-Vi06439643_s1	34.2037	0.926834	1.41679
AE0000100AA534	Chamberlain	K-12 School #1	2021-11-04 07:57:00	2021-11-10 07:51:00	143.9	AVRL	HHV6-Vi06439627_s1	1.79524	0.798773	0
AE0000100AA534	Chamberlain	K-12 School #1	2021-11-04 07:57:00	2021-11-10 07:51:00	143.9	AVRL	Flu_A_pan-Vi99990011_po	1.36038	0.782314	0
AE0000100AA534	Chamberlain	K-12 School #1	2021-11-04 07:57:00	2021-11-10 07:51:00	143.9	AVRL	Flu_A_H1-Vi99990009_po	99	0	0
AE0000100AA534	Chamberlain	K-12 School #1	2021-11-04 07:57:00	2021-11-10 07:51:00	143.9	AVRL	Flu_A_H3-Vi99990010_po	99	0	0
AE0000100AA534	Chamberlain	K-12 School #1	2021-11-04 07:57:00	2021-11-10 07:51:00	143.9	AVRL	18s-Hs99999901_s1	25.5921	0.981029	1.35155
AE0000100AA534	Chamberlain	K-12 School #1	2021-11-04 07:57:00	2021-11-10 07:51:00	143.9	AVRL	Flu_B_pan-Vi99990012_po	99	0	0
AE0000100AA534	Chamberlain	K-12 School #1	2021-11-04 07:57:00	2021-11-10 07:51:00	143.9	AVRL	hPIV1-Vi06439642_s1	99	0	0
AE0000100AA534	Chamberlain	K-12 School #1	2021-11-04 07:57:00	2021-11-10 07:51:00	143.9	AVRL	hPIV2-Vi06439672_s1	99	0	0
AE0000100AA534	Chamberlain	K-12 School #1	2021-11-04 07:57:00	2021-11-10 07:51:00	143.9	AVRL	hPIV3-Vi06439670_s1	2.07244	0.752328	0
AE0000100AA534	Chamberlain	K-12 School #1	2021-11-04 07:57:00	2021-11-10 07:51:00	143.9	AVRL	hPIV4-Vi99990005_po	99	0	0.380317
AE0000100AA534	Chamberlain	K-12 School #1	2021-11-04 07:57:00	2021-11-10 07:51:00	143.9	AVRL	RSVA-Vi99990014_po	99	0	0
AE0000100AA534	Chamberlain	K-12 School #1	2021-11-04 07:57:00	2021-11-10 07:51:00	143.9	AVRL	RSVB -Vi99990015_po	2.08967	0.588985	0
AE0000100AA534	Chamberlain	K-12 School #1	2021-11-04 07:57:00	2021-11-10 07:51:00	143.9	AVRL	hMPV-Vi99990004_po	99	0	0.40409
AE0000100AA534	Chamberlain	K-12 School #1	2021-11-04 07:57:00	2021-11-10 07:51:00	143.9	AVRL	Measles -Vi99990013_po	99	0	0
AE0000100AA534	Chamberlain	K-12 School #1	2021-11-04 07:57:00	2021-11-10 07:51:00	143.9	AVRL	CoV_229E-Vi06439671_s1	99	0	0
AE0000100AA534	Chamberlain	K-12 School #1	2021-11-04 07:57:00	2021-11-10 07:51:00	143.9	AVRL	CoV_HKU1-Vi06439674_s1	99	0	0
AE0000100AA534	Chamberlain	K-12 School #1	2021-11-04 07:57:00	2021-11-10 07:51:00	143.9	AVRL	CoV_NL63-Vi06439673_s1	99	0	0
AE0000100AA534	Chamberlain	K-12 School #1	2021-11-04 07:57:00	2021-11-10 07:51:00	143.9	AVRL	CoV_OC43-Vi06439646_s1	99	0	0
AE0000100AA534	Chamberlain	K-12 School #1	2021-11-04 07:57:00	2021-11-10 07:51:00	143.9	AVRL	Mumps-Vi06439657_s1	99	0	0
AE0000100AA534	Chamberlain	K-12 School #1	2021-11-04 07:57:00	2021-11-10 07:51:00	143.9	AVRL	MERS_CoV-Vi06439644_s1	99	0	0
AE0000100AA534	Chamberlain	K-12 School #1	2021-11-04 07:57:00	2021-11-10 07:51:00	143.9	AVRL	SARS_CoV-Vi06439634_s1	2.66317	0.453624	0
AE0000100AA534	Chamberlain	K-12 School #1	2021-11-04 07:57:00	2021-11-10 07:51:00	143.9	AVRL	EV_pan-Vi06439631_s1	99	0	0
AE0000100AA534	Chamberlain	K-12 School #1	2021-11-04 07:57:00	2021-11-10 07:51:00	143.9	AVRL	EV_D68-Vi06439669_s1	99	0	0
AE0000100AA534	Chamberlain	K-12 School #1	2021-11-04 07:57:00	2021-11-10 07:51:00	143.9	AVRL	RV_1of2-Vi99990016_po	99	0	0.704465
AE0000100AA534	Chamberlain	K-12 School #1	2021-11-04 07:57:00	2021-11-10 07:51:00	143.9	AVRL	RV_2of2-Vi99990017_po	99	0	0
AE0000100AA534	Chamberlain	K-12 School #1	2021-11-04 07:57:00	2021-11-10 07:51:00	143.9	AVRL	HPeV-Vi99990006_po	99	0	0.194614
AE0000100AA534	Chamberlain	K-12 School #1	2021-11-04 07:57:00	2021-11-10 07:51:00	143.9	AVRL	Xeno-Ac00010014_a1	99	0	0
AE0000100AA534	Chamberlain	K-12 School #1	2021-11-04 07:57:00	2021-11-10 07:51:00	143.9	AVRL	Bordetella-Ba06439624_s1	99	0	0
AE0000100AA534	Chamberlain	K-12 School #1	2021-11-04 07:57:00	2021-11-10 07:51:00	143.9	AVRL	SARS-CoV2S-Vi07918636_s1_s1	99	0	0
AE0000100AA534	Chamberlain	K-12 School #1	2021-11-04 07:57:00	2021-11-10 07:51:00	143.9	AVRL	B.pertussis-Ba06439623_s1	99	0	0
AE0000100AA534	Chamberlain	K-12 School #1	2021-11-04 07:57:00	2021-11-10 07:51:00	143.9	AVRL	SARS-CoV2N-Vi07918637_s1	99	0	0
AE0000100AA534	Chamberlain	K-12 School #1	2021-11-04 07:57:00	2021-11-10 07:51:00	143.9	AVRL	C.pneumoniae-Ba06439616_s1	16.4754	0.476765	0.569965
AE0000100AA534	Chamberlain	K-12 School #1	2021-11-04 07:57:00	2021-11-10 07:51:00	143.9	AVRL	H.influenzae-Ba06439625_s1	99	0	0
AE0000100AA534	Chamberlain	K-12 School #1	2021-11-04 07:57:00	2021-11-10 07:51:00	143.9	AVRL	K.pneumoniae-Ba04932083_s1	32.5146	0.979397	1.35178
AE0000100AA534	Chamberlain	K-12 School #1	2021-11-04 07:57:00	2021-11-10 07:51:00	143.9	AVRL	L.pneumophila-Ba06439617_s1	99	0	0
AE0000100AA534	Chamberlain	K-12 School #1	2021-11-04 07:57:00	2021-11-10 07:51:00	143.9	AVRL	M.catarrhalis-Ba06439622_s1	99	0	0
AE0000100AA534	Chamberlain	K-12 School #1	2021-11-04 07:57:00	2021-11-10 07:51:00	143.9	AVRL	M.pneumoniae-Ba06439620_s1	99	0	0
AE0000100AA534	Chamberlain	K-12 School #1	2021-11-04 07:57:00	2021-11-10 07:51:00	143.9	AVRL	S.aureus-Ba04646259_s1	26.6802	0.982813	1.50846
AE0000100AA534	Chamberlain	K-12 School #1	2021-11-04 07:57:00	2021-11-10 07:51:00	143.9	AVRL	S.pneumoniae-Ba06439619_s1	99	0	0.0702904
AE0000100AA534	Chamberlain	K-12 School #1	2021-11-04 07:57:00	2021-11-10 07:51:00	143.9	AVRL	P.jirovecii-Fn06439626_s1	99	0	0
AE0000100AA534	Chamberlain	K-12 School #1	2021-11-04 07:57:00	2021-11-10 07:51:00	143.9	AVRL	B.atrophaeus-Ba06596576_s1	99	0	0
AE0000100AA534	Chamberlain	K-12 School #1	2021-11-04 07:57:00	2021-11-10 07:51:00	143.9	AVRL	RPPH1-Hs04930436_g1	29.7566	0.864896	1.19335
AE0000100A4D3E	Bird	Preschool #1	2021-11-01 07:17:00	2021-11-04	64.7	AVRL	AdV_1of2-Vi99990001_po	33.1175	0.901944	1.42983
AE0000100A4D3E	Bird	Preschool #1	2021-11-01 07:17:00	2021-11-04	64.7	AVRL	AdV_2of2-Vi99990002_po	99	0	0
AE0000100A4D3E	Bird	Preschool #1	2021-11-01 07:17:00	2021-11-04	64.7	AVRL	HBoV-Vi99990003_po	33.0853	0.950729	1.45989
AE0000100A4D3E	Bird	Preschool #1	2021-11-01 07:17:00	2021-11-04	64.7	AVRL	HHV3-Vi06439647_s1	99	0	0
AE0000100A4D3E	Bird	Preschool #1	2021-11-01 07:17:00	2021-11-04	64.7	AVRL	HHV4-Vi06439675_s1	99	0	0
AE0000100A4D3E	Bird	Preschool #1	2021-11-01 07:17:00	2021-11-04	64.7	AVRL	HHV5-Vi06439643_s1	31.5628	0.884573	1.44585
AE0000100A4D3E	Bird	Preschool #1	2021-11-01 07:17:00	2021-11-04	64.7	AVRL	HHV6-Vi06439627_s1	99	0	0
AE0000100A4D3E	Bird	Preschool #1	2021-11-01 07:17:00	2021-11-04	64.7	AVRL	Flu_A_pan-Vi99990011_po	99	0	0
AE0000100A4D3E	Bird	Preschool #1	2021-11-01 07:17:00	2021-11-04	64.7	AVRL	Flu_A_H1-Vi99990009_po	99	0	0
AE0000100A4D3E	Bird	Preschool #1	2021-11-01 07:17:00	2021-11-04	64.7	AVRL	Flu_A_H3-Vi99990010_po	4.12895	0.793647	0.865403
AE0000100A4D3E	Bird	Preschool #1	2021-11-01 07:17:00	2021-11-04	64.7	AVRL	18s-Hs99999901_s1	30.6839	0.978724	1.34724
AE0000100A4D3E	Bird	Preschool #1	2021-11-01 07:17:00	2021-11-04	64.7	AVRL	Flu_B_pan-Vi99990012_po	99	0	0.707415
AE0000100A4D3E	Bird	Preschool #1	2021-11-01 07:17:00	2021-11-04	64.7	AVRL	hPIV1-Vi06439642_s1	2.10071	0.585051	0
AE0000100A4D3E	Bird	Preschool #1	2021-11-01 07:17:00	2021-11-04	64.7	AVRL	hPIV2-Vi06439672_s1	99	0	0
AE0000100A4D3E	Bird	Preschool #1	2021-11-01 07:17:00	2021-11-04	64.7	AVRL	hPIV3-Vi06439670_s1	99	0	0
AE0000100A4D3E	Bird	Preschool #1	2021-11-01 07:17:00	2021-11-04	64.7	AVRL	hPIV4-Vi99990005_po	99	0	0
AE0000100A4D3E	Bird	Preschool #1	2021-11-01 07:17:00	2021-11-04	64.7	AVRL	RSVA-Vi99990014_po	99	0	0
AE0000100A4D3E	Bird	Preschool #1	2021-11-01 07:17:00	2021-11-04	64.7	AVRL	RSVB -Vi99990015_po	2.1806	0.797095	0
AE0000100A4D3E	Bird	Preschool #1	2021-11-01 07:17:00	2021-11-04	64.7	AVRL	hMPV-Vi99990004_po	99	0	0
AE0000100A4D3E	Bird	Preschool #1	2021-11-01 07:17:00	2021-11-04	64.7	AVRL	Measles -Vi99990013_po	99	0	0.866409
AE0000100A4D3E	Bird	Preschool #1	2021-11-01 07:17:00	2021-11-04	64.7	AVRL	CoV_229E-Vi06439671_s1	99	0	0
AE0000100A4D3E	Bird	Preschool #1	2021-11-01 07:17:00	2021-11-04	64.7	AVRL	CoV_HKU1-Vi06439674_s1	2.10262	0.458965	0
AE0000100A4D3E	Bird	Preschool #1	2021-11-01 07:17:00	2021-11-04	64.7	AVRL	CoV_NL63-Vi06439673_s1	99	0	0
AE0000100A4D3E	Bird	Preschool #1	2021-11-01 07:17:00	2021-11-04	64.7	AVRL	CoV_OC43-Vi06439646_s1	2.35007	0.0758036	0
AE0000100A4D3E	Bird	Preschool #1	2021-11-01 07:17:00	2021-11-04	64.7	AVRL	Mumps-Vi06439657_s1	99	0	0
AE0000100A4D3E	Bird	Preschool #1	2021-11-01 07:17:00	2021-11-04	64.7	AVRL	MERS_CoV-Vi06439644_s1	99	0	0
AE0000100A4D3E	Bird	Preschool #1	2021-11-01 07:17:00	2021-11-04	64.7	AVRL	SARS_CoV-Vi06439634_s1	99	0	0
AE0000100A4D3E	Bird	Preschool #1	2021-11-01 07:17:00	2021-11-04	64.7	AVRL	EV_pan-Vi06439631_s1	1.77788	0.213911	0.517266
AE0000100A4D3E	Bird	Preschool #1	2021-11-01 07:17:00	2021-11-04	64.7	AVRL	EV_D68-Vi06439669_s1	99	0	0
AE0000100A4D3E	Bird	Preschool #1	2021-11-01 07:17:00	2021-11-04	64.7	AVRL	RV_1of2-Vi99990016_po	99	0	0.682802
AE0000100A4D3E	Bird	Preschool #1	2021-11-01 07:17:00	2021-11-04	64.7	AVRL	RV_2of2-Vi99990017_po	2.42459	0.210912	0
AE0000100A4D3E	Bird	Preschool #1	2021-11-01 07:17:00	2021-11-04	64.7	AVRL	HPeV-Vi99990006_po	99	0	0.638817
AE0000100A4D3E	Bird	Preschool #1	2021-11-01 07:17:00	2021-11-04	64.7	AVRL	Xeno-Ac00010014_a1	99	0	0
AE0000100A4D3E	Bird	Preschool #1	2021-11-01 07:17:00	2021-11-04	64.7	AVRL	Bordetella-Ba06439624_s1	5.17617	0.131229	0
AE0000100A4D3E	Bird	Preschool #1	2021-11-01 07:17:00	2021-11-04	64.7	AVRL	SARS-CoV2S-Vi07918636_s1_s1	99	0	0
AE0000100A4D3E	Bird	Preschool #1	2021-11-01 07:17:00	2021-11-04	64.7	AVRL	B.pertussis-Ba06439623_s1	99	0	0
AE0000100A4D3E	Bird	Preschool #1	2021-11-01 07:17:00	2021-11-04	64.7	AVRL	SARS-CoV2N-Vi07918637_s1	99	0	0
AE0000100A4D3E	Bird	Preschool #1	2021-11-01 07:17:00	2021-11-04	64.7	AVRL	C.pneumoniae-Ba06439616_s1	3.63526	0.629734	0
AE0000100A4D3E	Bird	Preschool #1	2021-11-01 07:17:00	2021-11-04	64.7	AVRL	H.influenzae-Ba06439625_s1	99	0	0
AE0000100A4D3E	Bird	Preschool #1	2021-11-01 07:17:00	2021-11-04	64.7	AVRL	K.pneumoniae-Ba04932083_s1	99	0	0
AE0000100A4D3E	Bird	Preschool #1	2021-11-01 07:17:00	2021-11-04	64.7	AVRL	L.pneumophila-Ba06439617_s1	99	0	0
AE0000100A4D3E	Bird	Preschool #1	2021-11-01 07:17:00	2021-11-04	64.7	AVRL	M.catarrhalis-Ba06439622_s1	33.5821	0.976595	1.46168
AE0000100A4D3E	Bird	Preschool #1	2021-11-01 07:17:00	2021-11-04	64.7	AVRL	M.pneumoniae-Ba06439620_s1	99	0	0
AE0000100A4D3E	Bird	Preschool #1	2021-11-01 07:17:00	2021-11-04	64.7	AVRL	S.aureus-Ba04646259_s1	32.4663	0.916172	1.45034
AE0000100A4D3E	Bird	Preschool #1	2021-11-01 07:17:00	2021-11-04	64.7	AVRL	S.pneumoniae-Ba06439619_s1	35.321	0.777375	1.01022
AE0000100A4D3E	Bird	Preschool #1	2021-11-01 07:17:00	2021-11-04	64.7	AVRL	P.jirovecii-Fn06439626_s1	99	0	0
AE0000100A4D3E	Bird	Preschool #1	2021-11-01 07:17:00	2021-11-04	64.7	AVRL	B.atrophaeus-Ba06596576_s1	99	0	0
AE0000100A4D3E	Bird	Preschool #1	2021-11-01 07:17:00	2021-11-04	64.7	AVRL	RPPH1-Hs04930436_g1	32.0096	0.860885	1.1974
AE0000100A2126	Duncan	Campus Coffee Shop	2022-01-07 08:15:00	2022-01-10 14:54:00	78.6	AVRL	AdV_1of2-Vi99990001_po	35.3351	0.839723	1.30722
AE0000100A2126	Duncan	Campus Coffee Shop	2022-01-07 08:15:00	2022-01-10 14:54:00	78.6	AVRL	AdV_2of2-Vi99990002_po	99	0	0
AE0000100A2126	Duncan	Campus Coffee Shop	2022-01-07 08:15:00	2022-01-10 14:54:00	78.6	AVRL	HBoV-Vi99990003_po	99	0	0
AE0000100A2126	Duncan	Campus Coffee Shop	2022-01-07 08:15:00	2022-01-10 14:54:00	78.6	AVRL	HHV3-Vi06439647_s1	99	0	0
AE0000100A2126	Duncan	Campus Coffee Shop	2022-01-07 08:15:00	2022-01-10 14:54:00	78.6	AVRL	HHV4-Vi06439675_s1	30.8721	0.950413	1.4656
AE0000100A2126	Duncan	Campus Coffee Shop	2022-01-07 08:15:00	2022-01-10 14:54:00	78.6	AVRL	HHV5-Vi06439643_s1	99	0	0
AE0000100A2126	Duncan	Campus Coffee Shop	2022-01-07 08:15:00	2022-01-10 14:54:00	78.6	AVRL	HHV6-Vi06439627_s1	99	0	0
AE0000100A2126	Duncan	Campus Coffee Shop	2022-01-07 08:15:00	2022-01-10 14:54:00	78.6	AVRL	Flu_A_pan-Vi99990011_po	99	0	0
AE0000100A2126	Duncan	Campus Coffee Shop	2022-01-07 08:15:00	2022-01-10 14:54:00	78.6	AVRL	Flu_A_H1-Vi99990009_po	99	0	0.537324
AE0000100A2126	Duncan	Campus Coffee Shop	2022-01-07 08:15:00	2022-01-10 14:54:00	78.6	AVRL	Flu_A_H3-Vi99990010_po	99	0	0
AE0000100A2126	Duncan	Campus Coffee Shop	2022-01-07 08:15:00	2022-01-10 14:54:00	78.6	AVRL	18s-Hs99999901_s1	29.8675	0.985276	1.38428
AE0000100A2126	Duncan	Campus Coffee Shop	2022-01-07 08:15:00	2022-01-10 14:54:00	78.6	AVRL	Flu_B_pan-Vi99990012_po	99	0	0
AE0000100A2126	Duncan	Campus Coffee Shop	2022-01-07 08:15:00	2022-01-10 14:54:00	78.6	AVRL	hPIV1-Vi06439642_s1	99	0	0
AE0000100A2126	Duncan	Campus Coffee Shop	2022-01-07 08:15:00	2022-01-10 14:54:00	78.6	AVRL	hPIV2-Vi06439672_s1	99	0	0
AE0000100A2126	Duncan	Campus Coffee Shop	2022-01-07 08:15:00	2022-01-10 14:54:00	78.6	AVRL	hPIV3-Vi06439670_s1	99	0	0
AE0000100A2126	Duncan	Campus Coffee Shop	2022-01-07 08:15:00	2022-01-10 14:54:00	78.6	AVRL	hPIV4-Vi99990005_po	99	0	0.622245
AE0000100A2126	Duncan	Campus Coffee Shop	2022-01-07 08:15:00	2022-01-10 14:54:00	78.6	AVRL	RSVA-Vi99990014_po	99	0	0
AE0000100A2126	Duncan	Campus Coffee Shop	2022-01-07 08:15:00	2022-01-10 14:54:00	78.6	AVRL	RSVB -Vi99990015_po	99	0	0
AE0000100A2126	Duncan	Campus Coffee Shop	2022-01-07 08:15:00	2022-01-10 14:54:00	78.6	AVRL	hMPV-Vi99990004_po	99	0	0
AE0000100A2126	Duncan	Campus Coffee Shop	2022-01-07 08:15:00	2022-01-10 14:54:00	78.6	AVRL	Measles -Vi99990013_po	99	0	0
AE0000100A2126	Duncan	Campus Coffee Shop	2022-01-07 08:15:00	2022-01-10 14:54:00	78.6	AVRL	CoV_229E-Vi06439671_s1	99	0	0
AE0000100A2126	Duncan	Campus Coffee Shop	2022-01-07 08:15:00	2022-01-10 14:54:00	78.6	AVRL	CoV_HKU1-Vi06439674_s1	99	0	0
AE0000100A2126	Duncan	Campus Coffee Shop	2022-01-07 08:15:00	2022-01-10 14:54:00	78.6	AVRL	CoV_NL63-Vi06439673_s1	99	0	0.381498
AE0000100A2126	Duncan	Campus Coffee Shop	2022-01-07 08:15:00	2022-01-10 14:54:00	78.6	AVRL	CoV_OC43-Vi06439646_s1	99	0	0
AE0000100A2126	Duncan	Campus Coffee Shop	2022-01-07 08:15:00	2022-01-10 14:54:00	78.6	AVRL	Mumps-Vi06439657_s1	99	0	0
AE0000100A2126	Duncan	Campus Coffee Shop	2022-01-07 08:15:00	2022-01-10 14:54:00	78.6	AVRL	MERS_CoV-Vi06439644_s1	99	0	0
AE0000100A2126	Duncan	Campus Coffee Shop	2022-01-07 08:15:00	2022-01-10 14:54:00	78.6	AVRL	SARS_CoV-Vi06439634_s1	99	0	0
AE0000100A2126	Duncan	Campus Coffee Shop	2022-01-07 08:15:00	2022-01-10 14:54:00	78.6	AVRL	EV_pan-Vi06439631_s1	99	0	0
AE0000100A2126	Duncan	Campus Coffee Shop	2022-01-07 08:15:00	2022-01-10 14:54:00	78.6	AVRL	EV_D68-Vi06439669_s1	99	0	0
AE0000100A2126	Duncan	Campus Coffee Shop	2022-01-07 08:15:00	2022-01-10 14:54:00	78.6	AVRL	RV_1of2-Vi99990016_po	36.6581	0.625334	1.29218
AE0000100A2126	Duncan	Campus Coffee Shop	2022-01-07 08:15:00	2022-01-10 14:54:00	78.6	AVRL	RV_2of2-Vi99990017_po	99	0	0
AE0000100A2126	Duncan	Campus Coffee Shop	2022-01-07 08:15:00	2022-01-10 14:54:00	78.6	AVRL	HPeV-Vi99990006_po	99	0	0
AE0000100A2126	Duncan	Campus Coffee Shop	2022-01-07 08:15:00	2022-01-10 14:54:00	78.6	AVRL	Xeno-Ac00010014_a1	99	0	0
AE0000100A2126	Duncan	Campus Coffee Shop	2022-01-07 08:15:00	2022-01-10 14:54:00	78.6	AVRL	Bordetella-Ba06439624_s1	99	0	0.394607
AE0000100A2126	Duncan	Campus Coffee Shop	2022-01-07 08:15:00	2022-01-10 14:54:00	78.6	AVRL	SARS-CoV2S-Vi07918636_s1_s1	99	0	0
AE0000100A2126	Duncan	Campus Coffee Shop	2022-01-07 08:15:00	2022-01-10 14:54:00	78.6	AVRL	B.pertussis-Ba06439623_s1	99	0	0
AE0000100A2126	Duncan	Campus Coffee Shop	2022-01-07 08:15:00	2022-01-10 14:54:00	78.6	AVRL	SARS-CoV2N-Vi07918637_s1	99	0	0
AE0000100A2126	Duncan	Campus Coffee Shop	2022-01-07 08:15:00	2022-01-10 14:54:00	78.6	AVRL	C.pneumoniae-Ba06439616_s1	99	0	0
AE0000100A2126	Duncan	Campus Coffee Shop	2022-01-07 08:15:00	2022-01-10 14:54:00	78.6	AVRL	H.influenzae-Ba06439625_s1	99	0	0
AE0000100A2126	Duncan	Campus Coffee Shop	2022-01-07 08:15:00	2022-01-10 14:54:00	78.6	AVRL	K.pneumoniae-Ba04932083_s1	99	0	0
AE0000100A2126	Duncan	Campus Coffee Shop	2022-01-07 08:15:00	2022-01-10 14:54:00	78.6	AVRL	L.pneumophila-Ba06439617_s1	99	0	0
AE0000100A2126	Duncan	Campus Coffee Shop	2022-01-07 08:15:00	2022-01-10 14:54:00	78.6	AVRL	M.catarrhalis-Ba06439622_s1	99	0	0
AE0000100A2126	Duncan	Campus Coffee Shop	2022-01-07 08:15:00	2022-01-10 14:54:00	78.6	AVRL	M.pneumoniae-Ba06439620_s1	99	0	0
AE0000100A2126	Duncan	Campus Coffee Shop	2022-01-07 08:15:00	2022-01-10 14:54:00	78.6	AVRL	S.aureus-Ba04646259_s1	29.7874	0.986902	1.54048
AE0000100A2126	Duncan	Campus Coffee Shop	2022-01-07 08:15:00	2022-01-10 14:54:00	78.6	AVRL	S.pneumoniae-Ba06439619_s1	99	0	0
AE0000100A2126	Duncan	Campus Coffee Shop	2022-01-07 08:15:00	2022-01-10 14:54:00	78.6	AVRL	P.jirovecii-Fn06439626_s1	33.3806	0.968333	1.13029
AE0000100A2126	Duncan	Campus Coffee Shop	2022-01-07 08:15:00	2022-01-10 14:54:00	78.6	AVRL	B.atrophaeus-Ba06596576_s1	99	0	0
AE0000100A2126	Duncan	Campus Coffee Shop	2022-01-07 08:15:00	2022-01-10 14:54:00	78.6	AVRL	RPPH1-Hs04930436_g1	31.4236	0.972967	1.18962
AE000010057F38	Robertson	Campus Athletic Training Facility	2021-10-24 10:08:00	2021-10-25	13.9	AVRL	AdV_1of2-Vi99990001_po	99	0	0
AE000010057F38	Robertson	Campus Athletic Training Facility	2021-10-24 10:08:00	2021-10-25	13.9	AVRL	AdV_2of2-Vi99990002_po	99	0	0
AE000010057F38	Robertson	Campus Athletic Training Facility	2021-10-24 10:08:00	2021-10-25	13.9	AVRL	HBoV-Vi99990003_po	99	0	0.0603073
AE000010057F38	Robertson	Campus Athletic Training Facility	2021-10-24 10:08:00	2021-10-25	13.9	AVRL	HHV3-Vi06439647_s1	99	0	0
AE000010057F38	Robertson	Campus Athletic Training Facility	2021-10-24 10:08:00	2021-10-25	13.9	AVRL	HHV4-Vi06439675_s1	99	0	0
AE000010057F38	Robertson	Campus Athletic Training Facility	2021-10-24 10:08:00	2021-10-25	13.9	AVRL	HHV5-Vi06439643_s1	99	0	0
AE000010057F38	Robertson	Campus Athletic Training Facility	2021-10-24 10:08:00	2021-10-25	13.9	AVRL	HHV6-Vi06439627_s1	99	0	0.463026
AE000010057F38	Robertson	Campus Athletic Training Facility	2021-10-24 10:08:00	2021-10-25	13.9	AVRL	Flu_A_pan-Vi99990011_po	99	0	0
AE000010057F38	Robertson	Campus Athletic Training Facility	2021-10-24 10:08:00	2021-10-25	13.9	AVRL	Flu_A_H1-Vi99990009_po	99	0	0
AE000010057F38	Robertson	Campus Athletic Training Facility	2021-10-24 10:08:00	2021-10-25	13.9	AVRL	Flu_A_H3-Vi99990010_po	99	0	0
AE000010057F38	Robertson	Campus Athletic Training Facility	2021-10-24 10:08:00	2021-10-25	13.9	AVRL	18s-Hs99999901_s1	31.1221	0.914875	1.36679
AE000010057F38	Robertson	Campus Athletic Training Facility	2021-10-24 10:08:00	2021-10-25	13.9	AVRL	Flu_B_pan-Vi99990012_po	99	0	0
AE000010057F38	Robertson	Campus Athletic Training Facility	2021-10-24 10:08:00	2021-10-25	13.9	AVRL	hPIV1-Vi06439642_s1	99	0	0
AE000010057F38	Robertson	Campus Athletic Training Facility	2021-10-24 10:08:00	2021-10-25	13.9	AVRL	hPIV2-Vi06439672_s1	99	0	0
AE000010057F38	Robertson	Campus Athletic Training Facility	2021-10-24 10:08:00	2021-10-25	13.9	AVRL	hPIV3-Vi06439670_s1	99	0	0
AE000010057F38	Robertson	Campus Athletic Training Facility	2021-10-24 10:08:00	2021-10-25	13.9	AVRL	hPIV4-Vi99990005_po	99	0	0.393624
AE000010057F38	Robertson	Campus Athletic Training Facility	2021-10-24 10:08:00	2021-10-25	13.9	AVRL	RSVA-Vi99990014_po	99	0	0
AE000010057F38	Robertson	Campus Athletic Training Facility	2021-10-24 10:08:00	2021-10-25	13.9	AVRL	RSVB -Vi99990015_po	99	0	0
AE000010057F38	Robertson	Campus Athletic Training Facility	2021-10-24 10:08:00	2021-10-25	13.9	AVRL	hMPV-Vi99990004_po	99	0	0
AE000010057F38	Robertson	Campus Athletic Training Facility	2021-10-24 10:08:00	2021-10-25	13.9	AVRL	Measles -Vi99990013_po	99	0	0
AE000010057F38	Robertson	Campus Athletic Training Facility	2021-10-24 10:08:00	2021-10-25	13.9	AVRL	CoV_229E-Vi06439671_s1	99	0	0
AE000010057F38	Robertson	Campus Athletic Training Facility	2021-10-24 10:08:00	2021-10-25	13.9	AVRL	CoV_HKU1-Vi06439674_s1	99	0	0
AE000010057F38	Robertson	Campus Athletic Training Facility	2021-10-24 10:08:00	2021-10-25	13.9	AVRL	CoV_NL63-Vi06439673_s1	99	0	0
AE000010057F38	Robertson	Campus Athletic Training Facility	2021-10-24 10:08:00	2021-10-25	13.9	AVRL	CoV_OC43-Vi06439646_s1	99	0	0
AE000010057F38	Robertson	Campus Athletic Training Facility	2021-10-24 10:08:00	2021-10-25	13.9	AVRL	Mumps-Vi06439657_s1	99	0	0
AE000010057F38	Robertson	Campus Athletic Training Facility	2021-10-24 10:08:00	2021-10-25	13.9	AVRL	MERS_CoV-Vi06439644_s1	99	0	0
AE000010057F38	Robertson	Campus Athletic Training Facility	2021-10-24 10:08:00	2021-10-25	13.9	AVRL	SARS_CoV-Vi06439634_s1	99	0	0
AE000010057F38	Robertson	Campus Athletic Training Facility	2021-10-24 10:08:00	2021-10-25	13.9	AVRL	EV_pan-Vi06439631_s1	99	0	0
AE000010057F38	Robertson	Campus Athletic Training Facility	2021-10-24 10:08:00	2021-10-25	13.9	AVRL	EV_D68-Vi06439669_s1	99	0	0
AE000010057F38	Robertson	Campus Athletic Training Facility	2021-10-24 10:08:00	2021-10-25	13.9	AVRL	RV_1of2-Vi99990016_po	99	0	0
AE000010057F38	Robertson	Campus Athletic Training Facility	2021-10-24 10:08:00	2021-10-25	13.9	AVRL	RV_2of2-Vi99990017_po	99	0	0.503691
AE000010057F38	Robertson	Campus Athletic Training Facility	2021-10-24 10:08:00	2021-10-25	13.9	AVRL	HPeV-Vi99990006_po	99	0	0
AE000010057F38	Robertson	Campus Athletic Training Facility	2021-10-24 10:08:00	2021-10-25	13.9	AVRL	Xeno-Ac00010014_a1	99	0	0
AE000010057F38	Robertson	Campus Athletic Training Facility	2021-10-24 10:08:00	2021-10-25	13.9	AVRL	Bordetella-Ba06439624_s1	99	0	0
AE000010057F38	Robertson	Campus Athletic Training Facility	2021-10-24 10:08:00	2021-10-25	13.9	AVRL	SARS-CoV2S-Vi07918636_s1_s1	99	0	0
AE000010057F38	Robertson	Campus Athletic Training Facility	2021-10-24 10:08:00	2021-10-25	13.9	AVRL	B.pertussis-Ba06439623_s1	99	0	0
AE000010057F38	Robertson	Campus Athletic Training Facility	2021-10-24 10:08:00	2021-10-25	13.9	AVRL	SARS-CoV2N-Vi07918637_s1	99	0	0
AE000010057F38	Robertson	Campus Athletic Training Facility	2021-10-24 10:08:00	2021-10-25	13.9	AVRL	C.pneumoniae-Ba06439616_s1	99	0	0
AE000010057F38	Robertson	Campus Athletic Training Facility	2021-10-24 10:08:00	2021-10-25	13.9	AVRL	H.influenzae-Ba06439625_s1	99	0	0
AE000010057F38	Robertson	Campus Athletic Training Facility	2021-10-24 10:08:00	2021-10-25	13.9	AVRL	K.pneumoniae-Ba04932083_s1	33.8545	0.979792	1.384
AE000010057F38	Robertson	Campus Athletic Training Facility	2021-10-24 10:08:00	2021-10-25	13.9	AVRL	L.pneumophila-Ba06439617_s1	99	0	0
AE000010057F38	Robertson	Campus Athletic Training Facility	2021-10-24 10:08:00	2021-10-25	13.9	AVRL	M.catarrhalis-Ba06439622_s1	99	0	0
AE000010057F38	Robertson	Campus Athletic Training Facility	2021-10-24 10:08:00	2021-10-25	13.9	AVRL	M.pneumoniae-Ba06439620_s1	99	0	0
AE000010057F38	Robertson	Campus Athletic Training Facility	2021-10-24 10:08:00	2021-10-25	13.9	AVRL	S.aureus-Ba04646259_s1	28.9242	0.988169	1.53281
AE000010057F38	Robertson	Campus Athletic Training Facility	2021-10-24 10:08:00	2021-10-25	13.9	AVRL	S.pneumoniae-Ba06439619_s1	99	0	0
AE000010057F38	Robertson	Campus Athletic Training Facility	2021-10-24 10:08:00	2021-10-25	13.9	AVRL	P.jirovecii-Fn06439626_s1	99	0	0
AE000010057F38	Robertson	Campus Athletic Training Facility	2021-10-24 10:08:00	2021-10-25	13.9	AVRL	B.atrophaeus-Ba06596576_s1	99	0	0
AE000010057F38	Robertson	Campus Athletic Training Facility	2021-10-24 10:08:00	2021-10-25	13.9	AVRL	RPPH1-Hs04930436_g1	30.5314	0.929866	1.21767
AE00001004D12C	Robertson	Campus Athletic Training Facility	2021-11-04 10:30:00	2021-11-05 07:48:00	21.3	AVRL	AdV_1of2-Vi99990001_po	99	0	0
AE00001004D12C	Robertson	Campus Athletic Training Facility	2021-11-04 10:30:00	2021-11-05 07:48:00	21.3	AVRL	AdV_2of2-Vi99990002_po	99	0	0
AE00001004D12C	Robertson	Campus Athletic Training Facility	2021-11-04 10:30:00	2021-11-05 07:48:00	21.3	AVRL	HBoV-Vi99990003_po	99	0	0
AE00001004D12C	Robertson	Campus Athletic Training Facility	2021-11-04 10:30:00	2021-11-05 07:48:00	21.3	AVRL	HHV3-Vi06439647_s1	99	0	0
AE00001004D12C	Robertson	Campus Athletic Training Facility	2021-11-04 10:30:00	2021-11-05 07:48:00	21.3	AVRL	HHV4-Vi06439675_s1	99	0	0
AE00001004D12C	Robertson	Campus Athletic Training Facility	2021-11-04 10:30:00	2021-11-05 07:48:00	21.3	AVRL	HHV5-Vi06439643_s1	99	0	0
AE00001004D12C	Robertson	Campus Athletic Training Facility	2021-11-04 10:30:00	2021-11-05 07:48:00	21.3	AVRL	HHV6-Vi06439627_s1	99	0	0
AE00001004D12C	Robertson	Campus Athletic Training Facility	2021-11-04 10:30:00	2021-11-05 07:48:00	21.3	AVRL	Flu_A_pan-Vi99990011_po	99	0	0
AE00001004D12C	Robertson	Campus Athletic Training Facility	2021-11-04 10:30:00	2021-11-05 07:48:00	21.3	AVRL	Flu_A_H1-Vi99990009_po	99	0	0
AE00001004D12C	Robertson	Campus Athletic Training Facility	2021-11-04 10:30:00	2021-11-05 07:48:00	21.3	AVRL	Flu_A_H3-Vi99990010_po	99	0	0
AE00001004D12C	Robertson	Campus Athletic Training Facility	2021-11-04 10:30:00	2021-11-05 07:48:00	21.3	AVRL	18s-Hs99999901_s1	29.3043	0.93694	1.3431
AE00001004D12C	Robertson	Campus Athletic Training Facility	2021-11-04 10:30:00	2021-11-05 07:48:00	21.3	AVRL	Flu_B_pan-Vi99990012_po	99	0	0
AE00001004D12C	Robertson	Campus Athletic Training Facility	2021-11-04 10:30:00	2021-11-05 07:48:00	21.3	AVRL	hPIV1-Vi06439642_s1	99	0	0
AE00001004D12C	Robertson	Campus Athletic Training Facility	2021-11-04 10:30:00	2021-11-05 07:48:00	21.3	AVRL	hPIV2-Vi06439672_s1	99	0	0
AE00001004D12C	Robertson	Campus Athletic Training Facility	2021-11-04 10:30:00	2021-11-05 07:48:00	21.3	AVRL	hPIV3-Vi06439670_s1	99	0	0
AE00001004D12C	Robertson	Campus Athletic Training Facility	2021-11-04 10:30:00	2021-11-05 07:48:00	21.3	AVRL	hPIV4-Vi99990005_po	99	0	0.719991
AE00001004D12C	Robertson	Campus Athletic Training Facility	2021-11-04 10:30:00	2021-11-05 07:48:00	21.3	AVRL	RSVA-Vi99990014_po	99	0	0.323158
AE00001004D12C	Robertson	Campus Athletic Training Facility	2021-11-04 10:30:00	2021-11-05 07:48:00	21.3	AVRL	RSVB -Vi99990015_po	99	0	0.658546
AE00001004D12C	Robertson	Campus Athletic Training Facility	2021-11-04 10:30:00	2021-11-05 07:48:00	21.3	AVRL	hMPV-Vi99990004_po	99	0	0
AE00001004D12C	Robertson	Campus Athletic Training Facility	2021-11-04 10:30:00	2021-11-05 07:48:00	21.3	AVRL	Measles -Vi99990013_po	99	0	0.400174
AE00001004D12C	Robertson	Campus Athletic Training Facility	2021-11-04 10:30:00	2021-11-05 07:48:00	21.3	AVRL	CoV_229E-Vi06439671_s1	99	0	0
AE00001004D12C	Robertson	Campus Athletic Training Facility	2021-11-04 10:30:00	2021-11-05 07:48:00	21.3	AVRL	CoV_HKU1-Vi06439674_s1	99	0	0
AE00001004D12C	Robertson	Campus Athletic Training Facility	2021-11-04 10:30:00	2021-11-05 07:48:00	21.3	AVRL	CoV_NL63-Vi06439673_s1	99	0	0
AE00001004D12C	Robertson	Campus Athletic Training Facility	2021-11-04 10:30:00	2021-11-05 07:48:00	21.3	AVRL	CoV_OC43-Vi06439646_s1	99	0	0
AE00001004D12C	Robertson	Campus Athletic Training Facility	2021-11-04 10:30:00	2021-11-05 07:48:00	21.3	AVRL	Mumps-Vi06439657_s1	99	0	0
AE00001004D12C	Robertson	Campus Athletic Training Facility	2021-11-04 10:30:00	2021-11-05 07:48:00	21.3	AVRL	MERS_CoV-Vi06439644_s1	99	0	0
AE00001004D12C	Robertson	Campus Athletic Training Facility	2021-11-04 10:30:00	2021-11-05 07:48:00	21.3	AVRL	SARS_CoV-Vi06439634_s1	99	0	0
AE00001004D12C	Robertson	Campus Athletic Training Facility	2021-11-04 10:30:00	2021-11-05 07:48:00	21.3	AVRL	EV_pan-Vi06439631_s1	99	0	0
AE00001004D12C	Robertson	Campus Athletic Training Facility	2021-11-04 10:30:00	2021-11-05 07:48:00	21.3	AVRL	EV_D68-Vi06439669_s1	99	0	0
AE00001004D12C	Robertson	Campus Athletic Training Facility	2021-11-04 10:30:00	2021-11-05 07:48:00	21.3	AVRL	RV_1of2-Vi99990016_po	99	0	0.783757
AE00001004D12C	Robertson	Campus Athletic Training Facility	2021-11-04 10:30:00	2021-11-05 07:48:00	21.3	AVRL	RV_2of2-Vi99990017_po	99	0	0
AE00001004D12C	Robertson	Campus Athletic Training Facility	2021-11-04 10:30:00	2021-11-05 07:48:00	21.3	AVRL	HPeV-Vi99990006_po	99	0	0
AE00001004D12C	Robertson	Campus Athletic Training Facility	2021-11-04 10:30:00	2021-11-05 07:48:00	21.3	AVRL	Xeno-Ac00010014_a1	99	0	0
AE00001004D12C	Robertson	Campus Athletic Training Facility	2021-11-04 10:30:00	2021-11-05 07:48:00	21.3	AVRL	Bordetella-Ba06439624_s1	99	0	0
AE00001004D12C	Robertson	Campus Athletic Training Facility	2021-11-04 10:30:00	2021-11-05 07:48:00	21.3	AVRL	SARS-CoV2S-Vi07918636_s1_s1	99	0	0
AE00001004D12C	Robertson	Campus Athletic Training Facility	2021-11-04 10:30:00	2021-11-05 07:48:00	21.3	AVRL	B.pertussis-Ba06439623_s1	99	0	0
AE00001004D12C	Robertson	Campus Athletic Training Facility	2021-11-04 10:30:00	2021-11-05 07:48:00	21.3	AVRL	SARS-CoV2N-Vi07918637_s1	99	0	0
AE00001004D12C	Robertson	Campus Athletic Training Facility	2021-11-04 10:30:00	2021-11-05 07:48:00	21.3	AVRL	C.pneumoniae-Ba06439616_s1	99	0	0
AE00001004D12C	Robertson	Campus Athletic Training Facility	2021-11-04 10:30:00	2021-11-05 07:48:00	21.3	AVRL	H.influenzae-Ba06439625_s1	99	0	0
AE00001004D12C	Robertson	Campus Athletic Training Facility	2021-11-04 10:30:00	2021-11-05 07:48:00	21.3	AVRL	K.pneumoniae-Ba04932083_s1	31.2486	0.952069	1.35266
AE00001004D12C	Robertson	Campus Athletic Training Facility	2021-11-04 10:30:00	2021-11-05 07:48:00	21.3	AVRL	L.pneumophila-Ba06439617_s1	99	0	0
AE00001004D12C	Robertson	Campus Athletic Training Facility	2021-11-04 10:30:00	2021-11-05 07:48:00	21.3	AVRL	M.catarrhalis-Ba06439622_s1	99	0	0
AE00001004D12C	Robertson	Campus Athletic Training Facility	2021-11-04 10:30:00	2021-11-05 07:48:00	21.3	AVRL	M.pneumoniae-Ba06439620_s1	99	0	0
AE00001004D12C	Robertson	Campus Athletic Training Facility	2021-11-04 10:30:00	2021-11-05 07:48:00	21.3	AVRL	S.aureus-Ba04646259_s1	28.8965	0.958122	1.49985
AE00001004D12C	Robertson	Campus Athletic Training Facility	2021-11-04 10:30:00	2021-11-05 07:48:00	21.3	AVRL	S.pneumoniae-Ba06439619_s1	99	0	0
AE00001004D12C	Robertson	Campus Athletic Training Facility	2021-11-04 10:30:00	2021-11-05 07:48:00	21.3	AVRL	P.jirovecii-Fn06439626_s1	99	0	0.294647
AE00001004D12C	Robertson	Campus Athletic Training Facility	2021-11-04 10:30:00	2021-11-05 07:48:00	21.3	AVRL	B.atrophaeus-Ba06596576_s1	99	0	0
AE00001004D12C	Robertson	Campus Athletic Training Facility	2021-11-04 10:30:00	2021-11-05 07:48:00	21.3	AVRL	RPPH1-Hs04930436_g1	29.8584	0.979784	1.18744
AE00001004AF3C	Jabbar	Campus Athletic Training Facility	2021-11-04 08:29:00	2021-11-10 08:03:00	143.6	AVRL	AdV_1of2-Vi99990001_po	35.1419	0.666422	1.37269
AE00001004AF3C	Jabbar	Campus Athletic Training Facility	2021-11-04 08:29:00	2021-11-10 08:03:00	143.6	AVRL	AdV_2of2-Vi99990002_po	2.63764	0.924545	0
AE00001004AF3C	Jabbar	Campus Athletic Training Facility	2021-11-04 08:29:00	2021-11-10 08:03:00	143.6	AVRL	HBoV-Vi99990003_po	99	0	0
AE00001004AF3C	Jabbar	Campus Athletic Training Facility	2021-11-04 08:29:00	2021-11-10 08:03:00	143.6	AVRL	HHV3-Vi06439647_s1	2.04294	0.837463	0
AE00001004AF3C	Jabbar	Campus Athletic Training Facility	2021-11-04 08:29:00	2021-11-10 08:03:00	143.6	AVRL	HHV4-Vi06439675_s1	1.40431	0.637209	0.5301
AE00001004AF3C	Jabbar	Campus Athletic Training Facility	2021-11-04 08:29:00	2021-11-10 08:03:00	143.6	AVRL	HHV5-Vi06439643_s1	99	0	0
AE00001004AF3C	Jabbar	Campus Athletic Training Facility	2021-11-04 08:29:00	2021-11-10 08:03:00	143.6	AVRL	HHV6-Vi06439627_s1	3.92204	0.747492	0
AE00001004AF3C	Jabbar	Campus Athletic Training Facility	2021-11-04 08:29:00	2021-11-10 08:03:00	143.6	AVRL	Flu_A_pan-Vi99990011_po	99	0	0
AE00001004AF3C	Jabbar	Campus Athletic Training Facility	2021-11-04 08:29:00	2021-11-10 08:03:00	143.6	AVRL	Flu_A_H1-Vi99990009_po	99	0	0
AE00001004AF3C	Jabbar	Campus Athletic Training Facility	2021-11-04 08:29:00	2021-11-10 08:03:00	143.6	AVRL	Flu_A_H3-Vi99990010_po	99	0	0
AE00001004AF3C	Jabbar	Campus Athletic Training Facility	2021-11-04 08:29:00	2021-11-10 08:03:00	143.6	AVRL	18s-Hs99999901_s1	26.8261	0.92077	1.38143
AE00001004AF3C	Jabbar	Campus Athletic Training Facility	2021-11-04 08:29:00	2021-11-10 08:03:00	143.6	AVRL	Flu_B_pan-Vi99990012_po	99	0	0
AE00001004AF3C	Jabbar	Campus Athletic Training Facility	2021-11-04 08:29:00	2021-11-10 08:03:00	143.6	AVRL	hPIV1-Vi06439642_s1	99	0	0
AE00001004AF3C	Jabbar	Campus Athletic Training Facility	2021-11-04 08:29:00	2021-11-10 08:03:00	143.6	AVRL	hPIV2-Vi06439672_s1	3.40866	0.683117	0
AE00001004AF3C	Jabbar	Campus Athletic Training Facility	2021-11-04 08:29:00	2021-11-10 08:03:00	143.6	AVRL	hPIV3-Vi06439670_s1	99	0	0
AE00001004AF3C	Jabbar	Campus Athletic Training Facility	2021-11-04 08:29:00	2021-11-10 08:03:00	143.6	AVRL	hPIV4-Vi99990005_po	99	0	0
AE00001004AF3C	Jabbar	Campus Athletic Training Facility	2021-11-04 08:29:00	2021-11-10 08:03:00	143.6	AVRL	RSVA-Vi99990014_po	99	0	0
AE00001004AF3C	Jabbar	Campus Athletic Training Facility	2021-11-04 08:29:00	2021-11-10 08:03:00	143.6	AVRL	RSVB -Vi99990015_po	99	0	0.421101
AE00001004AF3C	Jabbar	Campus Athletic Training Facility	2021-11-04 08:29:00	2021-11-10 08:03:00	143.6	AVRL	hMPV-Vi99990004_po	99	0	0
AE00001004AF3C	Jabbar	Campus Athletic Training Facility	2021-11-04 08:29:00	2021-11-10 08:03:00	143.6	AVRL	Measles -Vi99990013_po	34.1907	0.618915	1.11128
AE00001004AF3C	Jabbar	Campus Athletic Training Facility	2021-11-04 08:29:00	2021-11-10 08:03:00	143.6	AVRL	CoV_229E-Vi06439671_s1	99	0	0
AE00001004AF3C	Jabbar	Campus Athletic Training Facility	2021-11-04 08:29:00	2021-11-10 08:03:00	143.6	AVRL	CoV_HKU1-Vi06439674_s1	99	0	0
AE00001004AF3C	Jabbar	Campus Athletic Training Facility	2021-11-04 08:29:00	2021-11-10 08:03:00	143.6	AVRL	CoV_NL63-Vi06439673_s1	2.79089	0.511276	0
AE00001004AF3C	Jabbar	Campus Athletic Training Facility	2021-11-04 08:29:00	2021-11-10 08:03:00	143.6	AVRL	CoV_OC43-Vi06439646_s1	99	0	0.676816
AE00001004AF3C	Jabbar	Campus Athletic Training Facility	2021-11-04 08:29:00	2021-11-10 08:03:00	143.6	AVRL	Mumps-Vi06439657_s1	99	0	0
AE00001004AF3C	Jabbar	Campus Athletic Training Facility	2021-11-04 08:29:00	2021-11-10 08:03:00	143.6	AVRL	MERS_CoV-Vi06439644_s1	2.9588	0.478765	0
AE00001004AF3C	Jabbar	Campus Athletic Training Facility	2021-11-04 08:29:00	2021-11-10 08:03:00	143.6	AVRL	SARS_CoV-Vi06439634_s1	99	0	0.471207
AE00001004AF3C	Jabbar	Campus Athletic Training Facility	2021-11-04 08:29:00	2021-11-10 08:03:00	143.6	AVRL	EV_pan-Vi06439631_s1	99	0	0
AE00001004AF3C	Jabbar	Campus Athletic Training Facility	2021-11-04 08:29:00	2021-11-10 08:03:00	143.6	AVRL	EV_D68-Vi06439669_s1	1.75028	0.537183	0
AE00001004AF3C	Jabbar	Campus Athletic Training Facility	2021-11-04 08:29:00	2021-11-10 08:03:00	143.6	AVRL	RV_1of2-Vi99990016_po	2.90177	0.430017	0
AE00001004AF3C	Jabbar	Campus Athletic Training Facility	2021-11-04 08:29:00	2021-11-10 08:03:00	143.6	AVRL	RV_2of2-Vi99990017_po	2.65542	0.584386	0
AE00001004AF3C	Jabbar	Campus Athletic Training Facility	2021-11-04 08:29:00	2021-11-10 08:03:00	143.6	AVRL	HPeV-Vi99990006_po	99	0	0
AE00001004AF3C	Jabbar	Campus Athletic Training Facility	2021-11-04 08:29:00	2021-11-10 08:03:00	143.6	AVRL	Xeno-Ac00010014_a1	3.22403	0.640949	0
AE00001004AF3C	Jabbar	Campus Athletic Training Facility	2021-11-04 08:29:00	2021-11-10 08:03:00	143.6	AVRL	Bordetella-Ba06439624_s1	3.32102	0.376877	0.599548
AE00001004AF3C	Jabbar	Campus Athletic Training Facility	2021-11-04 08:29:00	2021-11-10 08:03:00	143.6	AVRL	SARS-CoV2S-Vi07918636_s1_s1	99	0	0
AE00001004AF3C	Jabbar	Campus Athletic Training Facility	2021-11-04 08:29:00	2021-11-10 08:03:00	143.6	AVRL	B.pertussis-Ba06439623_s1	99	0	0
AE00001004AF3C	Jabbar	Campus Athletic Training Facility	2021-11-04 08:29:00	2021-11-10 08:03:00	143.6	AVRL	SARS-CoV2N-Vi07918637_s1	99	0	0
AE00001004AF3C	Jabbar	Campus Athletic Training Facility	2021-11-04 08:29:00	2021-11-10 08:03:00	143.6	AVRL	C.pneumoniae-Ba06439616_s1	99	0	0
AE00001004AF3C	Jabbar	Campus Athletic Training Facility	2021-11-04 08:29:00	2021-11-10 08:03:00	143.6	AVRL	H.influenzae-Ba06439625_s1	99	0	0
AE00001004AF3C	Jabbar	Campus Athletic Training Facility	2021-11-04 08:29:00	2021-11-10 08:03:00	143.6	AVRL	K.pneumoniae-Ba04932083_s1	28.5017	0.930154	1.32205
AE00001004AF3C	Jabbar	Campus Athletic Training Facility	2021-11-04 08:29:00	2021-11-10 08:03:00	143.6	AVRL	L.pneumophila-Ba06439617_s1	99	0	0.649842
AE00001004AF3C	Jabbar	Campus Athletic Training Facility	2021-11-04 08:29:00	2021-11-10 08:03:00	143.6	AVRL	M.catarrhalis-Ba06439622_s1	99	0	0.572981
AE00001004AF3C	Jabbar	Campus Athletic Training Facility	2021-11-04 08:29:00	2021-11-10 08:03:00	143.6	AVRL	M.pneumoniae-Ba06439620_s1	99	0	0
AE00001004AF3C	Jabbar	Campus Athletic Training Facility	2021-11-04 08:29:00	2021-11-10 08:03:00	143.6	AVRL	S.aureus-Ba04646259_s1	26.0658	0.970436	1.46925
AE00001004AF3C	Jabbar	Campus Athletic Training Facility	2021-11-04 08:29:00	2021-11-10 08:03:00	143.6	AVRL	S.pneumoniae-Ba06439619_s1	99	0	0
AE00001004AF3C	Jabbar	Campus Athletic Training Facility	2021-11-04 08:29:00	2021-11-10 08:03:00	143.6	AVRL	P.jirovecii-Fn06439626_s1	33.1983	0.885829	1.18146
AE00001004AF3C	Jabbar	Campus Athletic Training Facility	2021-11-04 08:29:00	2021-11-10 08:03:00	143.6	AVRL	B.atrophaeus-Ba06596576_s1	99	0	0
AE00001004AF3C	Jabbar	Campus Athletic Training Facility	2021-11-04 08:29:00	2021-11-10 08:03:00	143.6	AVRL	RPPH1-Hs04930436_g1	28.5715	0.880328	1.20329
AE000010048B30	Russell	K-12 School #2	2021-12-07 09:17:00	2021-12-28 14:05:00	508.8	AVRL	AdV_1of2-Vi99990001_po	99	0	0
AE000010048B30	Russell	K-12 School #2	2021-12-07 09:17:00	2021-12-28 14:05:00	508.8	AVRL	AdV_2of2-Vi99990002_po	99	0	0
AE000010048B30	Russell	K-12 School #2	2021-12-07 09:17:00	2021-12-28 14:05:00	508.8	AVRL	HBoV-Vi99990003_po	33.0496	0.985861	1.47385
AE000010048B30	Russell	K-12 School #2	2021-12-07 09:17:00	2021-12-28 14:05:00	508.8	AVRL	HHV3-Vi06439647_s1	99	0	0
AE000010048B30	Russell	K-12 School #2	2021-12-07 09:17:00	2021-12-28 14:05:00	508.8	AVRL	HHV4-Vi06439675_s1	99	0	0
AE000010048B30	Russell	K-12 School #2	2021-12-07 09:17:00	2021-12-28 14:05:00	508.8	AVRL	HHV5-Vi06439643_s1	28.6668	0.975869	1.48324
AE000010048B30	Russell	K-12 School #2	2021-12-07 09:17:00	2021-12-28 14:05:00	508.8	AVRL	HHV6-Vi06439627_s1	99	0	0
AE000010048B30	Russell	K-12 School #2	2021-12-07 09:17:00	2021-12-28 14:05:00	508.8	AVRL	Flu_A_pan-Vi99990011_po	99	0	0
AE000010048B30	Russell	K-12 School #2	2021-12-07 09:17:00	2021-12-28 14:05:00	508.8	AVRL	Flu_A_H1-Vi99990009_po	99	0	0.354201
AE000010048B30	Russell	K-12 School #2	2021-12-07 09:17:00	2021-12-28 14:05:00	508.8	AVRL	Flu_A_H3-Vi99990010_po	99	0	0
AE000010048B30	Russell	K-12 School #2	2021-12-07 09:17:00	2021-12-28 14:05:00	508.8	AVRL	18s-Hs99999901_s1	23.7544	0.940126	1.37355
AE000010048B30	Russell	K-12 School #2	2021-12-07 09:17:00	2021-12-28 14:05:00	508.8	AVRL	Flu_B_pan-Vi99990012_po	99	0	0
AE000010048B30	Russell	K-12 School #2	2021-12-07 09:17:00	2021-12-28 14:05:00	508.8	AVRL	hPIV1-Vi06439642_s1	99	0	0
AE000010048B30	Russell	K-12 School #2	2021-12-07 09:17:00	2021-12-28 14:05:00	508.8	AVRL	hPIV2-Vi06439672_s1	99	0	0
AE000010048B30	Russell	K-12 School #2	2021-12-07 09:17:00	2021-12-28 14:05:00	508.8	AVRL	hPIV3-Vi06439670_s1	99	0	0
AE000010048B30	Russell	K-12 School #2	2021-12-07 09:17:00	2021-12-28 14:05:00	508.8	AVRL	hPIV4-Vi99990005_po	99	0	0
AE000010048B30	Russell	K-12 School #2	2021-12-07 09:17:00	2021-12-28 14:05:00	508.8	AVRL	RSVA-Vi99990014_po	99	0	0
AE000010048B30	Russell	K-12 School #2	2021-12-07 09:17:00	2021-12-28 14:05:00	508.8	AVRL	RSVB -Vi99990015_po	99	0	0
AE000010048B30	Russell	K-12 School #2	2021-12-07 09:17:00	2021-12-28 14:05:00	508.8	AVRL	hMPV-Vi99990004_po	99	0	0.305384
AE000010048B30	Russell	K-12 School #2	2021-12-07 09:17:00	2021-12-28 14:05:00	508.8	AVRL	Measles -Vi99990013_po	99	0	0
AE000010048B30	Russell	K-12 School #2	2021-12-07 09:17:00	2021-12-28 14:05:00	508.8	AVRL	CoV_229E-Vi06439671_s1	99	0	0
AE000010048B30	Russell	K-12 School #2	2021-12-07 09:17:00	2021-12-28 14:05:00	508.8	AVRL	CoV_HKU1-Vi06439674_s1	99	0	0
AE000010048B30	Russell	K-12 School #2	2021-12-07 09:17:00	2021-12-28 14:05:00	508.8	AVRL	CoV_NL63-Vi06439673_s1	99	0	0
AE000010048B30	Russell	K-12 School #2	2021-12-07 09:17:00	2021-12-28 14:05:00	508.8	AVRL	CoV_OC43-Vi06439646_s1	99	0	0
AE000010048B30	Russell	K-12 School #2	2021-12-07 09:17:00	2021-12-28 14:05:00	508.8	AVRL	Mumps-Vi06439657_s1	99	0	0
AE000010048B30	Russell	K-12 School #2	2021-12-07 09:17:00	2021-12-28 14:05:00	508.8	AVRL	MERS_CoV-Vi06439644_s1	99	0	0
AE000010048B30	Russell	K-12 School #2	2021-12-07 09:17:00	2021-12-28 14:05:00	508.8	AVRL	SARS_CoV-Vi06439634_s1	99	0	0
AE000010048B30	Russell	K-12 School #2	2021-12-07 09:17:00	2021-12-28 14:05:00	508.8	AVRL	EV_pan-Vi06439631_s1	99	0	0
AE000010048B30	Russell	K-12 School #2	2021-12-07 09:17:00	2021-12-28 14:05:00	508.8	AVRL	EV_D68-Vi06439669_s1	99	0	0
AE000010048B30	Russell	K-12 School #2	2021-12-07 09:17:00	2021-12-28 14:05:00	508.8	AVRL	RV_1of2-Vi99990016_po	99	0	1.04291
AE000010048B30	Russell	K-12 School #2	2021-12-07 09:17:00	2021-12-28 14:05:00	508.8	AVRL	RV_2of2-Vi99990017_po	99	0	0
AE000010048B30	Russell	K-12 School #2	2021-12-07 09:17:00	2021-12-28 14:05:00	508.8	AVRL	HPeV-Vi99990006_po	99	0	0.361969
AE000010048B30	Russell	K-12 School #2	2021-12-07 09:17:00	2021-12-28 14:05:00	508.8	AVRL	Xeno-Ac00010014_a1	99	0	0
AE000010048B30	Russell	K-12 School #2	2021-12-07 09:17:00	2021-12-28 14:05:00	508.8	AVRL	Bordetella-Ba06439624_s1	99	0	0
AE000010048B30	Russell	K-12 School #2	2021-12-07 09:17:00	2021-12-28 14:05:00	508.8	AVRL	SARS-CoV2S-Vi07918636_s1_s1	99	0	0
AE000010048B30	Russell	K-12 School #2	2021-12-07 09:17:00	2021-12-28 14:05:00	508.8	AVRL	B.pertussis-Ba06439623_s1	99	0	0
AE000010048B30	Russell	K-12 School #2	2021-12-07 09:17:00	2021-12-28 14:05:00	508.8	AVRL	SARS-CoV2N-Vi07918637_s1	99	0	0
AE000010048B30	Russell	K-12 School #2	2021-12-07 09:17:00	2021-12-28 14:05:00	508.8	AVRL	C.pneumoniae-Ba06439616_s1	99	0	0
AE000010048B30	Russell	K-12 School #2	2021-12-07 09:17:00	2021-12-28 14:05:00	508.8	AVRL	H.influenzae-Ba06439625_s1	99	0	0.637541
AE000010048B30	Russell	K-12 School #2	2021-12-07 09:17:00	2021-12-28 14:05:00	508.8	AVRL	K.pneumoniae-Ba04932083_s1	28.3001	0.989287	1.38874
AE000010048B30	Russell	K-12 School #2	2021-12-07 09:17:00	2021-12-28 14:05:00	508.8	AVRL	L.pneumophila-Ba06439617_s1	99	0	0
AE000010048B30	Russell	K-12 School #2	2021-12-07 09:17:00	2021-12-28 14:05:00	508.8	AVRL	M.catarrhalis-Ba06439622_s1	32.7838	0.992795	1.51632
AE000010048B30	Russell	K-12 School #2	2021-12-07 09:17:00	2021-12-28 14:05:00	508.8	AVRL	M.pneumoniae-Ba06439620_s1	99	0	0
AE000010048B30	Russell	K-12 School #2	2021-12-07 09:17:00	2021-12-28 14:05:00	508.8	AVRL	S.aureus-Ba04646259_s1	27.6138	0.987694	1.54726
AE000010048B30	Russell	K-12 School #2	2021-12-07 09:17:00	2021-12-28 14:05:00	508.8	AVRL	S.pneumoniae-Ba06439619_s1	99	0	0.688866
AE000010048B30	Russell	K-12 School #2	2021-12-07 09:17:00	2021-12-28 14:05:00	508.8	AVRL	P.jirovecii-Fn06439626_s1	99	0	0.773837
AE000010048B30	Russell	K-12 School #2	2021-12-07 09:17:00	2021-12-28 14:05:00	508.8	AVRL	B.atrophaeus-Ba06596576_s1	99	0	0
AE000010048B30	Russell	K-12 School #2	2021-12-07 09:17:00	2021-12-28 14:05:00	508.8	AVRL	RPPH1-Hs04930436_g1	28.3153	0.950271	1.20315
AE000010048126	Robertson	Campus Athletic Training Facility	2021-11-05 07:48:00	2021-11-10 08:02:00	120.2	AVRL	AdV_1of2-Vi99990001_po	99	0	0
AE000010048126	Robertson	Campus Athletic Training Facility	2021-11-05 07:48:00	2021-11-10 08:02:00	120.2	AVRL	AdV_2of2-Vi99990002_po	99	0	0.577452
AE000010048126	Robertson	Campus Athletic Training Facility	2021-11-05 07:48:00	2021-11-10 08:02:00	120.2	AVRL	HBoV-Vi99990003_po	99	0	0
AE000010048126	Robertson	Campus Athletic Training Facility	2021-11-05 07:48:00	2021-11-10 08:02:00	120.2	AVRL	HHV3-Vi06439647_s1	99	0	0
AE000010048126	Robertson	Campus Athletic Training Facility	2021-11-05 07:48:00	2021-11-10 08:02:00	120.2	AVRL	HHV4-Vi06439675_s1	33.6978	0.924717	1.4505
AE000010048126	Robertson	Campus Athletic Training Facility	2021-11-05 07:48:00	2021-11-10 08:02:00	120.2	AVRL	HHV5-Vi06439643_s1	99	0	0
AE000010048126	Robertson	Campus Athletic Training Facility	2021-11-05 07:48:00	2021-11-10 08:02:00	120.2	AVRL	HHV6-Vi06439627_s1	99	0	0
AE000010048126	Robertson	Campus Athletic Training Facility	2021-11-05 07:48:00	2021-11-10 08:02:00	120.2	AVRL	Flu_A_pan-Vi99990011_po	99	0	0
AE000010048126	Robertson	Campus Athletic Training Facility	2021-11-05 07:48:00	2021-11-10 08:02:00	120.2	AVRL	Flu_A_H1-Vi99990009_po	99	0	0
AE000010048126	Robertson	Campus Athletic Training Facility	2021-11-05 07:48:00	2021-11-10 08:02:00	120.2	AVRL	Flu_A_H3-Vi99990010_po	99	0	0
AE000010048126	Robertson	Campus Athletic Training Facility	2021-11-05 07:48:00	2021-11-10 08:02:00	120.2	AVRL	18s-Hs99999901_s1	27.1552	0.913934	1.36021
AE000010048126	Robertson	Campus Athletic Training Facility	2021-11-05 07:48:00	2021-11-10 08:02:00	120.2	AVRL	Flu_B_pan-Vi99990012_po	99	0	0
AE000010048126	Robertson	Campus Athletic Training Facility	2021-11-05 07:48:00	2021-11-10 08:02:00	120.2	AVRL	hPIV1-Vi06439642_s1	99	0	0.222247
AE000010048126	Robertson	Campus Athletic Training Facility	2021-11-05 07:48:00	2021-11-10 08:02:00	120.2	AVRL	hPIV2-Vi06439672_s1	99	0	0
AE000010048126	Robertson	Campus Athletic Training Facility	2021-11-05 07:48:00	2021-11-10 08:02:00	120.2	AVRL	hPIV3-Vi06439670_s1	99	0	0
AE000010048126	Robertson	Campus Athletic Training Facility	2021-11-05 07:48:00	2021-11-10 08:02:00	120.2	AVRL	hPIV4-Vi99990005_po	99	0	0
AE000010048126	Robertson	Campus Athletic Training Facility	2021-11-05 07:48:00	2021-11-10 08:02:00	120.2	AVRL	RSVA-Vi99990014_po	99	0	0
AE000010048126	Robertson	Campus Athletic Training Facility	2021-11-05 07:48:00	2021-11-10 08:02:00	120.2	AVRL	RSVB -Vi99990015_po	99	0	0
AE000010048126	Robertson	Campus Athletic Training Facility	2021-11-05 07:48:00	2021-11-10 08:02:00	120.2	AVRL	hMPV-Vi99990004_po	99	0	0.633787
AE000010048126	Robertson	Campus Athletic Training Facility	2021-11-05 07:48:00	2021-11-10 08:02:00	120.2	AVRL	Measles -Vi99990013_po	99	0	0
AE000010048126	Robertson	Campus Athletic Training Facility	2021-11-05 07:48:00	2021-11-10 08:02:00	120.2	AVRL	CoV_229E-Vi06439671_s1	99	0	0
AE000010048126	Robertson	Campus Athletic Training Facility	2021-11-05 07:48:00	2021-11-10 08:02:00	120.2	AVRL	CoV_HKU1-Vi06439674_s1	99	0	0
AE000010048126	Robertson	Campus Athletic Training Facility	2021-11-05 07:48:00	2021-11-10 08:02:00	120.2	AVRL	CoV_NL63-Vi06439673_s1	99	0	0
AE000010048126	Robertson	Campus Athletic Training Facility	2021-11-05 07:48:00	2021-11-10 08:02:00	120.2	AVRL	CoV_OC43-Vi06439646_s1	99	0	0
AE000010048126	Robertson	Campus Athletic Training Facility	2021-11-05 07:48:00	2021-11-10 08:02:00	120.2	AVRL	Mumps-Vi06439657_s1	99	0	0
AE000010048126	Robertson	Campus Athletic Training Facility	2021-11-05 07:48:00	2021-11-10 08:02:00	120.2	AVRL	MERS_CoV-Vi06439644_s1	99	0	0
AE000010048126	Robertson	Campus Athletic Training Facility	2021-11-05 07:48:00	2021-11-10 08:02:00	120.2	AVRL	SARS_CoV-Vi06439634_s1	99	0	0
AE000010048126	Robertson	Campus Athletic Training Facility	2021-11-05 07:48:00	2021-11-10 08:02:00	120.2	AVRL	EV_pan-Vi06439631_s1	99	0	0
AE000010048126	Robertson	Campus Athletic Training Facility	2021-11-05 07:48:00	2021-11-10 08:02:00	120.2	AVRL	EV_D68-Vi06439669_s1	99	0	0
AE000010048126	Robertson	Campus Athletic Training Facility	2021-11-05 07:48:00	2021-11-10 08:02:00	120.2	AVRL	RV_1of2-Vi99990016_po	99	0	0
AE000010048126	Robertson	Campus Athletic Training Facility	2021-11-05 07:48:00	2021-11-10 08:02:00	120.2	AVRL	RV_2of2-Vi99990017_po	99	0	0
AE000010048126	Robertson	Campus Athletic Training Facility	2021-11-05 07:48:00	2021-11-10 08:02:00	120.2	AVRL	HPeV-Vi99990006_po	99	0	0
AE000010048126	Robertson	Campus Athletic Training Facility	2021-11-05 07:48:00	2021-11-10 08:02:00	120.2	AVRL	Xeno-Ac00010014_a1	99	0	0
AE000010048126	Robertson	Campus Athletic Training Facility	2021-11-05 07:48:00	2021-11-10 08:02:00	120.2	AVRL	Bordetella-Ba06439624_s1	99	0	0
AE000010048126	Robertson	Campus Athletic Training Facility	2021-11-05 07:48:00	2021-11-10 08:02:00	120.2	AVRL	SARS-CoV2S-Vi07918636_s1_s1	99	0	0
AE000010048126	Robertson	Campus Athletic Training Facility	2021-11-05 07:48:00	2021-11-10 08:02:00	120.2	AVRL	B.pertussis-Ba06439623_s1	99	0	0
AE000010048126	Robertson	Campus Athletic Training Facility	2021-11-05 07:48:00	2021-11-10 08:02:00	120.2	AVRL	SARS-CoV2N-Vi07918637_s1	99	0	0
AE000010048126	Robertson	Campus Athletic Training Facility	2021-11-05 07:48:00	2021-11-10 08:02:00	120.2	AVRL	C.pneumoniae-Ba06439616_s1	99	0	0
AE000010048126	Robertson	Campus Athletic Training Facility	2021-11-05 07:48:00	2021-11-10 08:02:00	120.2	AVRL	H.influenzae-Ba06439625_s1	99	0	0
AE000010048126	Robertson	Campus Athletic Training Facility	2021-11-05 07:48:00	2021-11-10 08:02:00	120.2	AVRL	K.pneumoniae-Ba04932083_s1	28.9492	0.937954	1.37202
AE000010048126	Robertson	Campus Athletic Training Facility	2021-11-05 07:48:00	2021-11-10 08:02:00	120.2	AVRL	L.pneumophila-Ba06439617_s1	99	0	0
AE000010048126	Robertson	Campus Athletic Training Facility	2021-11-05 07:48:00	2021-11-10 08:02:00	120.2	AVRL	M.catarrhalis-Ba06439622_s1	99	0	0
AE000010048126	Robertson	Campus Athletic Training Facility	2021-11-05 07:48:00	2021-11-10 08:02:00	120.2	AVRL	M.pneumoniae-Ba06439620_s1	99	0	0
AE000010048126	Robertson	Campus Athletic Training Facility	2021-11-05 07:48:00	2021-11-10 08:02:00	120.2	AVRL	S.aureus-Ba04646259_s1	27.2656	0.964197	1.53398
AE000010048126	Robertson	Campus Athletic Training Facility	2021-11-05 07:48:00	2021-11-10 08:02:00	120.2	AVRL	S.pneumoniae-Ba06439619_s1	99	0	0
AE000010048126	Robertson	Campus Athletic Training Facility	2021-11-05 07:48:00	2021-11-10 08:02:00	120.2	AVRL	P.jirovecii-Fn06439626_s1	99	0	0.477985
AE000010048126	Robertson	Campus Athletic Training Facility	2021-11-05 07:48:00	2021-11-10 08:02:00	120.2	AVRL	B.atrophaeus-Ba06596576_s1	99	0	0
AE000010048126	Robertson	Campus Athletic Training Facility	2021-11-05 07:48:00	2021-11-10 08:02:00	120.2	AVRL	RPPH1-Hs04930436_g1	28.3152	0.987565	1.18575
AE000010042423	Jabbar	Campus Athletic Training Facility	2022-01-19 07:24:00	2022-01-26 07:16:00	167.9	AVRL	AdV_1of2-Vi99990001_po	99	0	0
AE000010042423	Jabbar	Campus Athletic Training Facility	2022-01-19 07:24:00	2022-01-26 07:16:00	167.9	AVRL	AdV_2of2-Vi99990002_po	99	0	0
AE000010042423	Jabbar	Campus Athletic Training Facility	2022-01-19 07:24:00	2022-01-26 07:16:00	167.9	AVRL	HBoV-Vi99990003_po	99	0	0
AE000010042423	Jabbar	Campus Athletic Training Facility	2022-01-19 07:24:00	2022-01-26 07:16:00	167.9	AVRL	HHV3-Vi06439647_s1	99	0	0
AE000010042423	Jabbar	Campus Athletic Training Facility	2022-01-19 07:24:00	2022-01-26 07:16:00	167.9	AVRL	HHV4-Vi06439675_s1	99	0	0
AE000010042423	Jabbar	Campus Athletic Training Facility	2022-01-19 07:24:00	2022-01-26 07:16:00	167.9	AVRL	HHV5-Vi06439643_s1	99	0	0
AE000010042423	Jabbar	Campus Athletic Training Facility	2022-01-19 07:24:00	2022-01-26 07:16:00	167.9	AVRL	HHV6-Vi06439627_s1	99	0	0
AE000010042423	Jabbar	Campus Athletic Training Facility	2022-01-19 07:24:00	2022-01-26 07:16:00	167.9	AVRL	Flu_A_pan-Vi99990011_po	31.0569	0.986446	1.49587
AE000010042423	Jabbar	Campus Athletic Training Facility	2022-01-19 07:24:00	2022-01-26 07:16:00	167.9	AVRL	Flu_A_H1-Vi99990009_po	99	0	0.581806
AE000010042423	Jabbar	Campus Athletic Training Facility	2022-01-19 07:24:00	2022-01-26 07:16:00	167.9	AVRL	Flu_A_H3-Vi99990010_po	35.3541	0.953276	1.44445
AE000010042423	Jabbar	Campus Athletic Training Facility	2022-01-19 07:24:00	2022-01-26 07:16:00	167.9	AVRL	18s-Hs99999901_s1	26.6305	0.968431	1.40229
AE000010042423	Jabbar	Campus Athletic Training Facility	2022-01-19 07:24:00	2022-01-26 07:16:00	167.9	AVRL	Flu_B_pan-Vi99990012_po	99	0	0
AE000010042423	Jabbar	Campus Athletic Training Facility	2022-01-19 07:24:00	2022-01-26 07:16:00	167.9	AVRL	hPIV1-Vi06439642_s1	99	0	0
AE000010042423	Jabbar	Campus Athletic Training Facility	2022-01-19 07:24:00	2022-01-26 07:16:00	167.9	AVRL	hPIV2-Vi06439672_s1	99	0	0
AE000010042423	Jabbar	Campus Athletic Training Facility	2022-01-19 07:24:00	2022-01-26 07:16:00	167.9	AVRL	hPIV3-Vi06439670_s1	99	0	0
AE000010042423	Jabbar	Campus Athletic Training Facility	2022-01-19 07:24:00	2022-01-26 07:16:00	167.9	AVRL	hPIV4-Vi99990005_po	99	0	0
AE000010042423	Jabbar	Campus Athletic Training Facility	2022-01-19 07:24:00	2022-01-26 07:16:00	167.9	AVRL	RSVA-Vi99990014_po	99	0	0
AE000010042423	Jabbar	Campus Athletic Training Facility	2022-01-19 07:24:00	2022-01-26 07:16:00	167.9	AVRL	RSVB -Vi99990015_po	99	0	0
AE000010042423	Jabbar	Campus Athletic Training Facility	2022-01-19 07:24:00	2022-01-26 07:16:00	167.9	AVRL	hMPV-Vi99990004_po	99	0	0
AE000010042423	Jabbar	Campus Athletic Training Facility	2022-01-19 07:24:00	2022-01-26 07:16:00	167.9	AVRL	Measles -Vi99990013_po	99	0	0
AE000010042423	Jabbar	Campus Athletic Training Facility	2022-01-19 07:24:00	2022-01-26 07:16:00	167.9	AVRL	CoV_229E-Vi06439671_s1	99	0	0
AE000010042423	Jabbar	Campus Athletic Training Facility	2022-01-19 07:24:00	2022-01-26 07:16:00	167.9	AVRL	CoV_HKU1-Vi06439674_s1	99	0	0
AE000010042423	Jabbar	Campus Athletic Training Facility	2022-01-19 07:24:00	2022-01-26 07:16:00	167.9	AVRL	CoV_NL63-Vi06439673_s1	99	0	0
AE000010042423	Jabbar	Campus Athletic Training Facility	2022-01-19 07:24:00	2022-01-26 07:16:00	167.9	AVRL	CoV_OC43-Vi06439646_s1	99	0	0
AE000010042423	Jabbar	Campus Athletic Training Facility	2022-01-19 07:24:00	2022-01-26 07:16:00	167.9	AVRL	Mumps-Vi06439657_s1	99	0	0
AE000010042423	Jabbar	Campus Athletic Training Facility	2022-01-19 07:24:00	2022-01-26 07:16:00	167.9	AVRL	MERS_CoV-Vi06439644_s1	99	0	0
AE000010042423	Jabbar	Campus Athletic Training Facility	2022-01-19 07:24:00	2022-01-26 07:16:00	167.9	AVRL	SARS_CoV-Vi06439634_s1	99	0	0
AE000010042423	Jabbar	Campus Athletic Training Facility	2022-01-19 07:24:00	2022-01-26 07:16:00	167.9	AVRL	EV_pan-Vi06439631_s1	99	0	0
AE000010042423	Jabbar	Campus Athletic Training Facility	2022-01-19 07:24:00	2022-01-26 07:16:00	167.9	AVRL	EV_D68-Vi06439669_s1	99	0	0
AE000010042423	Jabbar	Campus Athletic Training Facility	2022-01-19 07:24:00	2022-01-26 07:16:00	167.9	AVRL	RV_1of2-Vi99990016_po	37.7893	0.596973	1.13072
AE000010042423	Jabbar	Campus Athletic Training Facility	2022-01-19 07:24:00	2022-01-26 07:16:00	167.9	AVRL	RV_2of2-Vi99990017_po	99	0	0
AE000010042423	Jabbar	Campus Athletic Training Facility	2022-01-19 07:24:00	2022-01-26 07:16:00	167.9	AVRL	HPeV-Vi99990006_po	99	0	0
AE000010042423	Jabbar	Campus Athletic Training Facility	2022-01-19 07:24:00	2022-01-26 07:16:00	167.9	AVRL	Xeno-Ac00010014_a1	99	0	0
AE000010042423	Jabbar	Campus Athletic Training Facility	2022-01-19 07:24:00	2022-01-26 07:16:00	167.9	AVRL	Bordetella-Ba06439624_s1	99	0	0
AE000010042423	Jabbar	Campus Athletic Training Facility	2022-01-19 07:24:00	2022-01-26 07:16:00	167.9	AVRL	SARS-CoV2S-Vi07918636_s1_s1	99	0	0.955813
AE000010042423	Jabbar	Campus Athletic Training Facility	2022-01-19 07:24:00	2022-01-26 07:16:00	167.9	AVRL	B.pertussis-Ba06439623_s1	99	0	0
AE000010042423	Jabbar	Campus Athletic Training Facility	2022-01-19 07:24:00	2022-01-26 07:16:00	167.9	AVRL	SARS-CoV2N-Vi07918637_s1	99	0	0.901663
AE000010042423	Jabbar	Campus Athletic Training Facility	2022-01-19 07:24:00	2022-01-26 07:16:00	167.9	AVRL	C.pneumoniae-Ba06439616_s1	99	0	0
AE000010042423	Jabbar	Campus Athletic Training Facility	2022-01-19 07:24:00	2022-01-26 07:16:00	167.9	AVRL	H.influenzae-Ba06439625_s1	99	0	0
AE000010042423	Jabbar	Campus Athletic Training Facility	2022-01-19 07:24:00	2022-01-26 07:16:00	167.9	AVRL	K.pneumoniae-Ba04932083_s1	29.5439	0.98954	1.41153
AE000010042423	Jabbar	Campus Athletic Training Facility	2022-01-19 07:24:00	2022-01-26 07:16:00	167.9	AVRL	L.pneumophila-Ba06439617_s1	99	0	0.921302
AE000010042423	Jabbar	Campus Athletic Training Facility	2022-01-19 07:24:00	2022-01-26 07:16:00	167.9	AVRL	M.catarrhalis-Ba06439622_s1	99	0	0
AE000010042423	Jabbar	Campus Athletic Training Facility	2022-01-19 07:24:00	2022-01-26 07:16:00	167.9	AVRL	M.pneumoniae-Ba06439620_s1	99	0	0
AE000010042423	Jabbar	Campus Athletic Training Facility	2022-01-19 07:24:00	2022-01-26 07:16:00	167.9	AVRL	S.aureus-Ba04646259_s1	25.7073	0.963165	1.52815
AE000010042423	Jabbar	Campus Athletic Training Facility	2022-01-19 07:24:00	2022-01-26 07:16:00	167.9	AVRL	S.pneumoniae-Ba06439619_s1	99	0	0
AE000010042423	Jabbar	Campus Athletic Training Facility	2022-01-19 07:24:00	2022-01-26 07:16:00	167.9	AVRL	P.jirovecii-Fn06439626_s1	32.3749	0.934387	1.32692
AE000010042423	Jabbar	Campus Athletic Training Facility	2022-01-19 07:24:00	2022-01-26 07:16:00	167.9	AVRL	B.atrophaeus-Ba06596576_s1	99	0	0
AE000010042423	Jabbar	Campus Athletic Training Facility	2022-01-19 07:24:00	2022-01-26 07:16:00	167.9	AVRL	RPPH1-Hs04930436_g1	28.0969	0.974765	1.20207
AE0000100CF33A	Magic	K-12 School #3	2022-02-01 15:36:00	2022-02-08 16:01:00	168.4	AVRL	AdV_1of2-Vi99990001_po	99	0	0
AE0000100CF33A	Magic	K-12 School #3	2022-02-01 15:36:00	2022-02-08 16:01:00	168.4	AVRL	AdV_2of2-Vi99990002_po	99	0	0
AE0000100CF33A	Magic	K-12 School #3	2022-02-01 15:36:00	2022-02-08 16:01:00	168.4	AVRL	HBoV-Vi99990003_po	99	0	0
AE0000100CF33A	Magic	K-12 School #3	2022-02-01 15:36:00	2022-02-08 16:01:00	168.4	AVRL	HHV3-Vi06439647_s1	99	0	0
AE0000100CF33A	Magic	K-12 School #3	2022-02-01 15:36:00	2022-02-08 16:01:00	168.4	AVRL	HHV4-Vi06439675_s1	33.1473	0.982592	1.44002
AE0000100CF33A	Magic	K-12 School #3	2022-02-01 15:36:00	2022-02-08 16:01:00	168.4	AVRL	HHV5-Vi06439643_s1	99	0	0
AE0000100CF33A	Magic	K-12 School #3	2022-02-01 15:36:00	2022-02-08 16:01:00	168.4	AVRL	HHV6-Vi06439627_s1	99	0	0
AE0000100CF33A	Magic	K-12 School #3	2022-02-01 15:36:00	2022-02-08 16:01:00	168.4	AVRL	Flu_A_pan-Vi99990011_po	99	0	0
AE0000100CF33A	Magic	K-12 School #3	2022-02-01 15:36:00	2022-02-08 16:01:00	168.4	AVRL	Flu_A_H1-Vi99990009_po	99	0	0
AE0000100CF33A	Magic	K-12 School #3	2022-02-01 15:36:00	2022-02-08 16:01:00	168.4	AVRL	Flu_A_H3-Vi99990010_po	99	0	0
AE0000100CF33A	Magic	K-12 School #3	2022-02-01 15:36:00	2022-02-08 16:01:00	168.4	AVRL	18s-Hs99999901_s1	26.9889	0.985538	1.3674
AE0000100CF33A	Magic	K-12 School #3	2022-02-01 15:36:00	2022-02-08 16:01:00	168.4	AVRL	Flu_B_pan-Vi99990012_po	99	0	0
AE0000100CF33A	Magic	K-12 School #3	2022-02-01 15:36:00	2022-02-08 16:01:00	168.4	AVRL	hPIV1-Vi06439642_s1	99	0	0
AE0000100CF33A	Magic	K-12 School #3	2022-02-01 15:36:00	2022-02-08 16:01:00	168.4	AVRL	hPIV2-Vi06439672_s1	99	0	0
AE0000100CF33A	Magic	K-12 School #3	2022-02-01 15:36:00	2022-02-08 16:01:00	168.4	AVRL	hPIV3-Vi06439670_s1	99	0	0
AE0000100CF33A	Magic	K-12 School #3	2022-02-01 15:36:00	2022-02-08 16:01:00	168.4	AVRL	hPIV4-Vi99990005_po	99	0	0.393582
AE0000100CF33A	Magic	K-12 School #3	2022-02-01 15:36:00	2022-02-08 16:01:00	168.4	AVRL	RSVA-Vi99990014_po	99	0	0
AE0000100CF33A	Magic	K-12 School #3	2022-02-01 15:36:00	2022-02-08 16:01:00	168.4	AVRL	RSVB -Vi99990015_po	99	0	0
AE0000100CF33A	Magic	K-12 School #3	2022-02-01 15:36:00	2022-02-08 16:01:00	168.4	AVRL	hMPV-Vi99990004_po	99	0	0
AE0000100CF33A	Magic	K-12 School #3	2022-02-01 15:36:00	2022-02-08 16:01:00	168.4	AVRL	Measles -Vi99990013_po	99	0	0.421878
AE0000100CF33A	Magic	K-12 School #3	2022-02-01 15:36:00	2022-02-08 16:01:00	168.4	AVRL	CoV_229E-Vi06439671_s1	99	0	0.052339
AE0000100CF33A	Magic	K-12 School #3	2022-02-01 15:36:00	2022-02-08 16:01:00	168.4	AVRL	CoV_HKU1-Vi06439674_s1	99	0	0
AE0000100CF33A	Magic	K-12 School #3	2022-02-01 15:36:00	2022-02-08 16:01:00	168.4	AVRL	CoV_NL63-Vi06439673_s1	99	0	0
AE0000100CF33A	Magic	K-12 School #3	2022-02-01 15:36:00	2022-02-08 16:01:00	168.4	AVRL	CoV_OC43-Vi06439646_s1	99	0	0
AE0000100CF33A	Magic	K-12 School #3	2022-02-01 15:36:00	2022-02-08 16:01:00	168.4	AVRL	Mumps-Vi06439657_s1	99	0	0
AE0000100CF33A	Magic	K-12 School #3	2022-02-01 15:36:00	2022-02-08 16:01:00	168.4	AVRL	MERS_CoV-Vi06439644_s1	99	0	0
AE0000100CF33A	Magic	K-12 School #3	2022-02-01 15:36:00	2022-02-08 16:01:00	168.4	AVRL	SARS_CoV-Vi06439634_s1	99	0	0
AE0000100CF33A	Magic	K-12 School #3	2022-02-01 15:36:00	2022-02-08 16:01:00	168.4	AVRL	EV_pan-Vi06439631_s1	99	0	0
AE0000100CF33A	Magic	K-12 School #3	2022-02-01 15:36:00	2022-02-08 16:01:00	168.4	AVRL	EV_D68-Vi06439669_s1	99	0	0
AE0000100CF33A	Magic	K-12 School #3	2022-02-01 15:36:00	2022-02-08 16:01:00	168.4	AVRL	RV_1of2-Vi99990016_po	99	0	0.37542
AE0000100CF33A	Magic	K-12 School #3	2022-02-01 15:36:00	2022-02-08 16:01:00	168.4	AVRL	RV_2of2-Vi99990017_po	99	0	0.289751
AE0000100CF33A	Magic	K-12 School #3	2022-02-01 15:36:00	2022-02-08 16:01:00	168.4	AVRL	HPeV-Vi99990006_po	99	0	0.429094
AE0000100CF33A	Magic	K-12 School #3	2022-02-01 15:36:00	2022-02-08 16:01:00	168.4	AVRL	Xeno-Ac00010014_a1	99	0	0
AE0000100CF33A	Magic	K-12 School #3	2022-02-01 15:36:00	2022-02-08 16:01:00	168.4	AVRL	Bordetella-Ba06439624_s1	99	0	0
AE0000100CF33A	Magic	K-12 School #3	2022-02-01 15:36:00	2022-02-08 16:01:00	168.4	AVRL	SARS-CoV2S-Vi07918636_s1_s1	99	0	0
AE0000100CF33A	Magic	K-12 School #3	2022-02-01 15:36:00	2022-02-08 16:01:00	168.4	AVRL	B.pertussis-Ba06439623_s1	99	0	0
AE0000100CF33A	Magic	K-12 School #3	2022-02-01 15:36:00	2022-02-08 16:01:00	168.4	AVRL	SARS-CoV2N-Vi07918637_s1	99	0	0.457999
AE0000100CF33A	Magic	K-12 School #3	2022-02-01 15:36:00	2022-02-08 16:01:00	168.4	AVRL	C.pneumoniae-Ba06439616_s1	99	0	0
AE0000100CF33A	Magic	K-12 School #3	2022-02-01 15:36:00	2022-02-08 16:01:00	168.4	AVRL	H.influenzae-Ba06439625_s1	99	0	0
AE0000100CF33A	Magic	K-12 School #3	2022-02-01 15:36:00	2022-02-08 16:01:00	168.4	AVRL	K.pneumoniae-Ba04932083_s1	31.231	0.976725	1.40789
AE0000100CF33A	Magic	K-12 School #3	2022-02-01 15:36:00	2022-02-08 16:01:00	168.4	AVRL	L.pneumophila-Ba06439617_s1	99	0	0.307875
AE0000100CF33A	Magic	K-12 School #3	2022-02-01 15:36:00	2022-02-08 16:01:00	168.4	AVRL	M.catarrhalis-Ba06439622_s1	99	0	0
AE0000100CF33A	Magic	K-12 School #3	2022-02-01 15:36:00	2022-02-08 16:01:00	168.4	AVRL	M.pneumoniae-Ba06439620_s1	99	0	0
AE0000100CF33A	Magic	K-12 School #3	2022-02-01 15:36:00	2022-02-08 16:01:00	168.4	AVRL	S.aureus-Ba04646259_s1	25.7639	0.980439	1.50613
AE0000100CF33A	Magic	K-12 School #3	2022-02-01 15:36:00	2022-02-08 16:01:00	168.4	AVRL	S.pneumoniae-Ba06439619_s1	99	0	0
AE0000100CF33A	Magic	K-12 School #3	2022-02-01 15:36:00	2022-02-08 16:01:00	168.4	AVRL	P.jirovecii-Fn06439626_s1	30.6183	0.906889	1.14098
AE0000100CF33A	Magic	K-12 School #3	2022-02-01 15:36:00	2022-02-08 16:01:00	168.4	AVRL	B.atrophaeus-Ba06596576_s1	99	0	0
AE0000100CF33A	Magic	K-12 School #3	2022-02-01 15:36:00	2022-02-08 16:01:00	168.4	AVRL	RPPH1-Hs04930436_g1	26.7383	0.963552	1.20543
AE0000100A8B3C	Bird	Preschool #1	2022-02-01 16:05:00	2022-02-08 16:03:00	168	AVRL	AdV_1of2-Vi99990001_po	32.7739	0.870465	1.40693
AE0000100A8B3C	Bird	Preschool #1	2022-02-01 16:05:00	2022-02-08 16:03:00	168	AVRL	AdV_2of2-Vi99990002_po	34.2472	0.951932	1.44677
AE0000100A8B3C	Bird	Preschool #1	2022-02-01 16:05:00	2022-02-08 16:03:00	168	AVRL	HBoV-Vi99990003_po	31.6551	0.966638	1.44595
AE0000100A8B3C	Bird	Preschool #1	2022-02-01 16:05:00	2022-02-08 16:03:00	168	AVRL	HHV3-Vi06439647_s1	99	0	0
AE0000100A8B3C	Bird	Preschool #1	2022-02-01 16:05:00	2022-02-08 16:03:00	168	AVRL	HHV4-Vi06439675_s1	99	0	0
AE0000100A8B3C	Bird	Preschool #1	2022-02-01 16:05:00	2022-02-08 16:03:00	168	AVRL	HHV5-Vi06439643_s1	29.3336	0.953742	1.42895
AE0000100A8B3C	Bird	Preschool #1	2022-02-01 16:05:00	2022-02-08 16:03:00	168	AVRL	HHV6-Vi06439627_s1	99	0	0
AE0000100A8B3C	Bird	Preschool #1	2022-02-01 16:05:00	2022-02-08 16:03:00	168	AVRL	Flu_A_pan-Vi99990011_po	99	0	0
AE0000100A8B3C	Bird	Preschool #1	2022-02-01 16:05:00	2022-02-08 16:03:00	168	AVRL	Flu_A_H1-Vi99990009_po	99	0	0
AE0000100A8B3C	Bird	Preschool #1	2022-02-01 16:05:00	2022-02-08 16:03:00	168	AVRL	Flu_A_H3-Vi99990010_po	99	0	0
AE0000100A8B3C	Bird	Preschool #1	2022-02-01 16:05:00	2022-02-08 16:03:00	168	AVRL	18s-Hs99999901_s1	24.7587	0.954929	1.3621
AE0000100A8B3C	Bird	Preschool #1	2022-02-01 16:05:00	2022-02-08 16:03:00	168	AVRL	Flu_B_pan-Vi99990012_po	99	0	0
AE0000100A8B3C	Bird	Preschool #1	2022-02-01 16:05:00	2022-02-08 16:03:00	168	AVRL	hPIV1-Vi06439642_s1	99	0	0.0346636
AE0000100A8B3C	Bird	Preschool #1	2022-02-01 16:05:00	2022-02-08 16:03:00	168	AVRL	hPIV2-Vi06439672_s1	99	0	0
AE0000100A8B3C	Bird	Preschool #1	2022-02-01 16:05:00	2022-02-08 16:03:00	168	AVRL	hPIV3-Vi06439670_s1	35.0462	0.967862	1.46792
AE0000100A8B3C	Bird	Preschool #1	2022-02-01 16:05:00	2022-02-08 16:03:00	168	AVRL	hPIV4-Vi99990005_po	99	0	0
AE0000100A8B3C	Bird	Preschool #1	2022-02-01 16:05:00	2022-02-08 16:03:00	168	AVRL	RSVA-Vi99990014_po	99	0	0
AE0000100A8B3C	Bird	Preschool #1	2022-02-01 16:05:00	2022-02-08 16:03:00	168	AVRL	RSVB -Vi99990015_po	99	0	0
AE0000100A8B3C	Bird	Preschool #1	2022-02-01 16:05:00	2022-02-08 16:03:00	168	AVRL	hMPV-Vi99990004_po	99	0	0
AE0000100A8B3C	Bird	Preschool #1	2022-02-01 16:05:00	2022-02-08 16:03:00	168	AVRL	Measles -Vi99990013_po	99	0	0
AE0000100A8B3C	Bird	Preschool #1	2022-02-01 16:05:00	2022-02-08 16:03:00	168	AVRL	CoV_229E-Vi06439671_s1	99	0	0
AE0000100A8B3C	Bird	Preschool #1	2022-02-01 16:05:00	2022-02-08 16:03:00	168	AVRL	CoV_HKU1-Vi06439674_s1	99	0	0
AE0000100A8B3C	Bird	Preschool #1	2022-02-01 16:05:00	2022-02-08 16:03:00	168	AVRL	CoV_NL63-Vi06439673_s1	99	0	0.27241
AE0000100A8B3C	Bird	Preschool #1	2022-02-01 16:05:00	2022-02-08 16:03:00	168	AVRL	CoV_OC43-Vi06439646_s1	99	0	0.789531
AE0000100A8B3C	Bird	Preschool #1	2022-02-01 16:05:00	2022-02-08 16:03:00	168	AVRL	Mumps-Vi06439657_s1	99	0	0
AE0000100A8B3C	Bird	Preschool #1	2022-02-01 16:05:00	2022-02-08 16:03:00	168	AVRL	MERS_CoV-Vi06439644_s1	99	0	0
AE0000100A8B3C	Bird	Preschool #1	2022-02-01 16:05:00	2022-02-08 16:03:00	168	AVRL	SARS_CoV-Vi06439634_s1	99	0	0
AE0000100A8B3C	Bird	Preschool #1	2022-02-01 16:05:00	2022-02-08 16:03:00	168	AVRL	EV_pan-Vi06439631_s1	99	0	0
AE0000100A8B3C	Bird	Preschool #1	2022-02-01 16:05:00	2022-02-08 16:03:00	168	AVRL	EV_D68-Vi06439669_s1	99	0	0
AE0000100A8B3C	Bird	Preschool #1	2022-02-01 16:05:00	2022-02-08 16:03:00	168	AVRL	RV_1of2-Vi99990016_po	35.5606	0.93255	1.32987
AE0000100A8B3C	Bird	Preschool #1	2022-02-01 16:05:00	2022-02-08 16:03:00	168	AVRL	RV_2of2-Vi99990017_po	99	0	0.522037
AE0000100A8B3C	Bird	Preschool #1	2022-02-01 16:05:00	2022-02-08 16:03:00	168	AVRL	HPeV-Vi99990006_po	99	0	0
AE0000100A8B3C	Bird	Preschool #1	2022-02-01 16:05:00	2022-02-08 16:03:00	168	AVRL	Xeno-Ac00010014_a1	99	0	0
AE0000100A8B3C	Bird	Preschool #1	2022-02-01 16:05:00	2022-02-08 16:03:00	168	AVRL	Bordetella-Ba06439624_s1	99	0	0
AE0000100A8B3C	Bird	Preschool #1	2022-02-01 16:05:00	2022-02-08 16:03:00	168	AVRL	SARS-CoV2S-Vi07918636_s1_s1	35.8829	0.906868	1.42652
AE0000100A8B3C	Bird	Preschool #1	2022-02-01 16:05:00	2022-02-08 16:03:00	168	AVRL	B.pertussis-Ba06439623_s1	99	0	0
AE0000100A8B3C	Bird	Preschool #1	2022-02-01 16:05:00	2022-02-08 16:03:00	168	AVRL	SARS-CoV2N-Vi07918637_s1	99	0	0.761295
AE0000100A8B3C	Bird	Preschool #1	2022-02-01 16:05:00	2022-02-08 16:03:00	168	AVRL	C.pneumoniae-Ba06439616_s1	99	0	0
AE0000100A8B3C	Bird	Preschool #1	2022-02-01 16:05:00	2022-02-08 16:03:00	168	AVRL	H.influenzae-Ba06439625_s1	99	0	0
AE0000100A8B3C	Bird	Preschool #1	2022-02-01 16:05:00	2022-02-08 16:03:00	168	AVRL	K.pneumoniae-Ba04932083_s1	28.2677	0.938053	1.37872
AE0000100A8B3C	Bird	Preschool #1	2022-02-01 16:05:00	2022-02-08 16:03:00	168	AVRL	L.pneumophila-Ba06439617_s1	99	0	0
AE0000100A8B3C	Bird	Preschool #1	2022-02-01 16:05:00	2022-02-08 16:03:00	168	AVRL	M.catarrhalis-Ba06439622_s1	30.5158	0.946456	1.52482
AE0000100A8B3C	Bird	Preschool #1	2022-02-01 16:05:00	2022-02-08 16:03:00	168	AVRL	M.pneumoniae-Ba06439620_s1	99	0	0
AE0000100A8B3C	Bird	Preschool #1	2022-02-01 16:05:00	2022-02-08 16:03:00	168	AVRL	S.aureus-Ba04646259_s1	28.7434	0.935788	1.52781
AE0000100A8B3C	Bird	Preschool #1	2022-02-01 16:05:00	2022-02-08 16:03:00	168	AVRL	S.pneumoniae-Ba06439619_s1	34.081	0.776433	1.19737
AE0000100A8B3C	Bird	Preschool #1	2022-02-01 16:05:00	2022-02-08 16:03:00	168	AVRL	P.jirovecii-Fn06439626_s1	32.6799	0.846126	1.25429
AE0000100A8B3C	Bird	Preschool #1	2022-02-01 16:05:00	2022-02-08 16:03:00	168	AVRL	B.atrophaeus-Ba06596576_s1	99	0	0
AE0000100A8B3C	Bird	Preschool #1	2022-02-01 16:05:00	2022-02-08 16:03:00	168	AVRL	RPPH1-Hs04930436_g1	26.8557	0.974658	1.21407
AE000010053F30	Jabbar	Campus Athletic Training Facility	2022-02-02 06:42:00	2022-02-09 06:28:00	167.8	AVRL	AdV_1of2-Vi99990001_po	99	0	0
AE000010053F30	Jabbar	Campus Athletic Training Facility	2022-02-02 06:42:00	2022-02-09 06:28:00	167.8	AVRL	AdV_2of2-Vi99990002_po	33.8748	0.961341	1.39298
AE000010053F30	Jabbar	Campus Athletic Training Facility	2022-02-02 06:42:00	2022-02-09 06:28:00	167.8	AVRL	HBoV-Vi99990003_po	99	0	0
AE000010053F30	Jabbar	Campus Athletic Training Facility	2022-02-02 06:42:00	2022-02-09 06:28:00	167.8	AVRL	HHV3-Vi06439647_s1	99	0	0
AE000010053F30	Jabbar	Campus Athletic Training Facility	2022-02-02 06:42:00	2022-02-09 06:28:00	167.8	AVRL	HHV4-Vi06439675_s1	33.2818	0.977862	1.43455
AE000010053F30	Jabbar	Campus Athletic Training Facility	2022-02-02 06:42:00	2022-02-09 06:28:00	167.8	AVRL	HHV5-Vi06439643_s1	99	0	0
AE000010053F30	Jabbar	Campus Athletic Training Facility	2022-02-02 06:42:00	2022-02-09 06:28:00	167.8	AVRL	HHV6-Vi06439627_s1	99	0	0
AE000010053F30	Jabbar	Campus Athletic Training Facility	2022-02-02 06:42:00	2022-02-09 06:28:00	167.8	AVRL	Flu_A_pan-Vi99990011_po	29.8593	0.94476	1.45786
AE000010053F30	Jabbar	Campus Athletic Training Facility	2022-02-02 06:42:00	2022-02-09 06:28:00	167.8	AVRL	Flu_A_H1-Vi99990009_po	99	0	0.447281
AE000010053F30	Jabbar	Campus Athletic Training Facility	2022-02-02 06:42:00	2022-02-09 06:28:00	167.8	AVRL	Flu_A_H3-Vi99990010_po	36.8223	0.954371	1.43006
AE000010053F30	Jabbar	Campus Athletic Training Facility	2022-02-02 06:42:00	2022-02-09 06:28:00	167.8	AVRL	18s-Hs99999901_s1	26.3389	0.98239	1.33746
AE000010053F30	Jabbar	Campus Athletic Training Facility	2022-02-02 06:42:00	2022-02-09 06:28:00	167.8	AVRL	Flu_B_pan-Vi99990012_po	99	0	0
AE000010053F30	Jabbar	Campus Athletic Training Facility	2022-02-02 06:42:00	2022-02-09 06:28:00	167.8	AVRL	hPIV1-Vi06439642_s1	99	0	0
AE000010053F30	Jabbar	Campus Athletic Training Facility	2022-02-02 06:42:00	2022-02-09 06:28:00	167.8	AVRL	hPIV2-Vi06439672_s1	99	0	0.0428752
AE000010053F30	Jabbar	Campus Athletic Training Facility	2022-02-02 06:42:00	2022-02-09 06:28:00	167.8	AVRL	hPIV3-Vi06439670_s1	99	0	0
AE000010053F30	Jabbar	Campus Athletic Training Facility	2022-02-02 06:42:00	2022-02-09 06:28:00	167.8	AVRL	hPIV4-Vi99990005_po	99	0	0
AE000010053F30	Jabbar	Campus Athletic Training Facility	2022-02-02 06:42:00	2022-02-09 06:28:00	167.8	AVRL	RSVA-Vi99990014_po	99	0	0
AE000010053F30	Jabbar	Campus Athletic Training Facility	2022-02-02 06:42:00	2022-02-09 06:28:00	167.8	AVRL	RSVB -Vi99990015_po	33.1853	0.970163	1.35921
AE000010053F30	Jabbar	Campus Athletic Training Facility	2022-02-02 06:42:00	2022-02-09 06:28:00	167.8	AVRL	hMPV-Vi99990004_po	99	0	0
AE000010053F30	Jabbar	Campus Athletic Training Facility	2022-02-02 06:42:00	2022-02-09 06:28:00	167.8	AVRL	Measles -Vi99990013_po	99	0	0
AE000010053F30	Jabbar	Campus Athletic Training Facility	2022-02-02 06:42:00	2022-02-09 06:28:00	167.8	AVRL	CoV_229E-Vi06439671_s1	99	0	0.471536
AE000010053F30	Jabbar	Campus Athletic Training Facility	2022-02-02 06:42:00	2022-02-09 06:28:00	167.8	AVRL	CoV_HKU1-Vi06439674_s1	99	0	0
AE000010053F30	Jabbar	Campus Athletic Training Facility	2022-02-02 06:42:00	2022-02-09 06:28:00	167.8	AVRL	CoV_NL63-Vi06439673_s1	99	0	0.186994
AE000010053F30	Jabbar	Campus Athletic Training Facility	2022-02-02 06:42:00	2022-02-09 06:28:00	167.8	AVRL	CoV_OC43-Vi06439646_s1	34.562	0.952064	1.39064
AE000010053F30	Jabbar	Campus Athletic Training Facility	2022-02-02 06:42:00	2022-02-09 06:28:00	167.8	AVRL	Mumps-Vi06439657_s1	99	0	0
AE000010053F30	Jabbar	Campus Athletic Training Facility	2022-02-02 06:42:00	2022-02-09 06:28:00	167.8	AVRL	MERS_CoV-Vi06439644_s1	99	0	0
AE000010053F30	Jabbar	Campus Athletic Training Facility	2022-02-02 06:42:00	2022-02-09 06:28:00	167.8	AVRL	SARS_CoV-Vi06439634_s1	99	0	0
AE000010053F30	Jabbar	Campus Athletic Training Facility	2022-02-02 06:42:00	2022-02-09 06:28:00	167.8	AVRL	EV_pan-Vi06439631_s1	99	0	0
AE000010053F30	Jabbar	Campus Athletic Training Facility	2022-02-02 06:42:00	2022-02-09 06:28:00	167.8	AVRL	EV_D68-Vi06439669_s1	99	0	0
AE000010053F30	Jabbar	Campus Athletic Training Facility	2022-02-02 06:42:00	2022-02-09 06:28:00	167.8	AVRL	RV_1of2-Vi99990016_po	37.2361	0.488938	1.24497
AE000010053F30	Jabbar	Campus Athletic Training Facility	2022-02-02 06:42:00	2022-02-09 06:28:00	167.8	AVRL	RV_2of2-Vi99990017_po	99	0	0
AE000010053F30	Jabbar	Campus Athletic Training Facility	2022-02-02 06:42:00	2022-02-09 06:28:00	167.8	AVRL	HPeV-Vi99990006_po	99	0	0
AE000010053F30	Jabbar	Campus Athletic Training Facility	2022-02-02 06:42:00	2022-02-09 06:28:00	167.8	AVRL	Xeno-Ac00010014_a1	99	0	0
AE000010053F30	Jabbar	Campus Athletic Training Facility	2022-02-02 06:42:00	2022-02-09 06:28:00	167.8	AVRL	Bordetella-Ba06439624_s1	99	0	0
AE000010053F30	Jabbar	Campus Athletic Training Facility	2022-02-02 06:42:00	2022-02-09 06:28:00	167.8	AVRL	SARS-CoV2S-Vi07918636_s1_s1	36.6358	0.975889	1.29184
AE000010053F30	Jabbar	Campus Athletic Training Facility	2022-02-02 06:42:00	2022-02-09 06:28:00	167.8	AVRL	B.pertussis-Ba06439623_s1	99	0	0
AE000010053F30	Jabbar	Campus Athletic Training Facility	2022-02-02 06:42:00	2022-02-09 06:28:00	167.8	AVRL	SARS-CoV2N-Vi07918637_s1	35.7123	0.944273	1.3595
AE000010053F30	Jabbar	Campus Athletic Training Facility	2022-02-02 06:42:00	2022-02-09 06:28:00	167.8	AVRL	C.pneumoniae-Ba06439616_s1	99	0	0
AE000010053F30	Jabbar	Campus Athletic Training Facility	2022-02-02 06:42:00	2022-02-09 06:28:00	167.8	AVRL	H.influenzae-Ba06439625_s1	37.0924	0.941515	1.21943
AE000010053F30	Jabbar	Campus Athletic Training Facility	2022-02-02 06:42:00	2022-02-09 06:28:00	167.8	AVRL	K.pneumoniae-Ba04932083_s1	28.8663	0.978474	1.40793
AE000010053F30	Jabbar	Campus Athletic Training Facility	2022-02-02 06:42:00	2022-02-09 06:28:00	167.8	AVRL	L.pneumophila-Ba06439617_s1	99	0	0
AE000010053F30	Jabbar	Campus Athletic Training Facility	2022-02-02 06:42:00	2022-02-09 06:28:00	167.8	AVRL	M.catarrhalis-Ba06439622_s1	35.2963	0.937352	1.44961
AE000010053F30	Jabbar	Campus Athletic Training Facility	2022-02-02 06:42:00	2022-02-09 06:28:00	167.8	AVRL	M.pneumoniae-Ba06439620_s1	99	0	0
AE000010053F30	Jabbar	Campus Athletic Training Facility	2022-02-02 06:42:00	2022-02-09 06:28:00	167.8	AVRL	S.aureus-Ba04646259_s1	25.449	0.932073	1.48192
AE000010053F30	Jabbar	Campus Athletic Training Facility	2022-02-02 06:42:00	2022-02-09 06:28:00	167.8	AVRL	S.pneumoniae-Ba06439619_s1	99	0	0
AE000010053F30	Jabbar	Campus Athletic Training Facility	2022-02-02 06:42:00	2022-02-09 06:28:00	167.8	AVRL	P.jirovecii-Fn06439626_s1	32.9572	0.980555	1.38043
AE000010053F30	Jabbar	Campus Athletic Training Facility	2022-02-02 06:42:00	2022-02-09 06:28:00	167.8	AVRL	B.atrophaeus-Ba06596576_s1	99	0	0
AE000010053F30	Jabbar	Campus Athletic Training Facility	2022-02-02 06:42:00	2022-02-09 06:28:00	167.8	AVRL	RPPH1-Hs04930436_g1	27.9203	0.907176	1.17589
AE000010044225	Duncan	Campus Coffee Shop	2022-01-27 12:23:00	2022-02-03 12:46:00	168.4	AVRL	AdV_1of2-Vi99990001_po	31.4897	0.89098	1.39726
AE000010044225	Duncan	Campus Coffee Shop	2022-01-27 12:23:00	2022-02-03 12:46:00	168.4	AVRL	AdV_2of2-Vi99990002_po	99	0	0
AE000010044225	Duncan	Campus Coffee Shop	2022-01-27 12:23:00	2022-02-03 12:46:00	168.4	AVRL	HBoV-Vi99990003_po	99	0	0
AE000010044225	Duncan	Campus Coffee Shop	2022-01-27 12:23:00	2022-02-03 12:46:00	168.4	AVRL	HHV3-Vi06439647_s1	99	0	0
AE000010044225	Duncan	Campus Coffee Shop	2022-01-27 12:23:00	2022-02-03 12:46:00	168.4	AVRL	HHV4-Vi06439675_s1	27.7222	0.928275	1.41943
AE000010044225	Duncan	Campus Coffee Shop	2022-01-27 12:23:00	2022-02-03 12:46:00	168.4	AVRL	HHV5-Vi06439643_s1	99	0	0
AE000010044225	Duncan	Campus Coffee Shop	2022-01-27 12:23:00	2022-02-03 12:46:00	168.4	AVRL	HHV6-Vi06439627_s1	99	0	0
AE000010044225	Duncan	Campus Coffee Shop	2022-01-27 12:23:00	2022-02-03 12:46:00	168.4	AVRL	Flu_A_pan-Vi99990011_po	31.5659	0.975519	1.46852
AE000010044225	Duncan	Campus Coffee Shop	2022-01-27 12:23:00	2022-02-03 12:46:00	168.4	AVRL	Flu_A_H1-Vi99990009_po	99	0	0
AE000010044225	Duncan	Campus Coffee Shop	2022-01-27 12:23:00	2022-02-03 12:46:00	168.4	AVRL	Flu_A_H3-Vi99990010_po	34.4408	0.977294	1.61931
AE000010044225	Duncan	Campus Coffee Shop	2022-01-27 12:23:00	2022-02-03 12:46:00	168.4	AVRL	18s-Hs99999901_s1	25.5702	0.986742	1.36295
AE000010044225	Duncan	Campus Coffee Shop	2022-01-27 12:23:00	2022-02-03 12:46:00	168.4	AVRL	Flu_B_pan-Vi99990012_po	99	0	0
AE000010044225	Duncan	Campus Coffee Shop	2022-01-27 12:23:00	2022-02-03 12:46:00	168.4	AVRL	hPIV1-Vi06439642_s1	99	0	0
AE000010044225	Duncan	Campus Coffee Shop	2022-01-27 12:23:00	2022-02-03 12:46:00	168.4	AVRL	hPIV2-Vi06439672_s1	99	0	0
AE000010044225	Duncan	Campus Coffee Shop	2022-01-27 12:23:00	2022-02-03 12:46:00	168.4	AVRL	hPIV3-Vi06439670_s1	99	0	0
AE000010044225	Duncan	Campus Coffee Shop	2022-01-27 12:23:00	2022-02-03 12:46:00	168.4	AVRL	hPIV4-Vi99990005_po	99	0	0.716288
AE000010044225	Duncan	Campus Coffee Shop	2022-01-27 12:23:00	2022-02-03 12:46:00	168.4	AVRL	RSVA-Vi99990014_po	99	0	0
AE000010044225	Duncan	Campus Coffee Shop	2022-01-27 12:23:00	2022-02-03 12:46:00	168.4	AVRL	RSVB -Vi99990015_po	34.9561	0.901184	1.11415
AE000010044225	Duncan	Campus Coffee Shop	2022-01-27 12:23:00	2022-02-03 12:46:00	168.4	AVRL	hMPV-Vi99990004_po	99	0	0
AE000010044225	Duncan	Campus Coffee Shop	2022-01-27 12:23:00	2022-02-03 12:46:00	168.4	AVRL	Measles -Vi99990013_po	99	0	0.862952
AE000010044225	Duncan	Campus Coffee Shop	2022-01-27 12:23:00	2022-02-03 12:46:00	168.4	AVRL	CoV_229E-Vi06439671_s1	99	0	0
AE000010044225	Duncan	Campus Coffee Shop	2022-01-27 12:23:00	2022-02-03 12:46:00	168.4	AVRL	CoV_HKU1-Vi06439674_s1	99	0	0.762934
AE000010044225	Duncan	Campus Coffee Shop	2022-01-27 12:23:00	2022-02-03 12:46:00	168.4	AVRL	CoV_NL63-Vi06439673_s1	99	0	0
AE000010044225	Duncan	Campus Coffee Shop	2022-01-27 12:23:00	2022-02-03 12:46:00	168.4	AVRL	CoV_OC43-Vi06439646_s1	99	0	0.59141
AE000010044225	Duncan	Campus Coffee Shop	2022-01-27 12:23:00	2022-02-03 12:46:00	168.4	AVRL	Mumps-Vi06439657_s1	99	0	0
AE000010044225	Duncan	Campus Coffee Shop	2022-01-27 12:23:00	2022-02-03 12:46:00	168.4	AVRL	MERS_CoV-Vi06439644_s1	99	0	0
AE000010044225	Duncan	Campus Coffee Shop	2022-01-27 12:23:00	2022-02-03 12:46:00	168.4	AVRL	SARS_CoV-Vi06439634_s1	99	0	0
AE000010044225	Duncan	Campus Coffee Shop	2022-01-27 12:23:00	2022-02-03 12:46:00	168.4	AVRL	EV_pan-Vi06439631_s1	99	0	0
AE000010044225	Duncan	Campus Coffee Shop	2022-01-27 12:23:00	2022-02-03 12:46:00	168.4	AVRL	EV_D68-Vi06439669_s1	99	0	0
AE000010044225	Duncan	Campus Coffee Shop	2022-01-27 12:23:00	2022-02-03 12:46:00	168.4	AVRL	RV_1of2-Vi99990016_po	99	0	0
AE000010044225	Duncan	Campus Coffee Shop	2022-01-27 12:23:00	2022-02-03 12:46:00	168.4	AVRL	RV_2of2-Vi99990017_po	99	0	0
AE000010044225	Duncan	Campus Coffee Shop	2022-01-27 12:23:00	2022-02-03 12:46:00	168.4	AVRL	HPeV-Vi99990006_po	99	0	0
AE000010044225	Duncan	Campus Coffee Shop	2022-01-27 12:23:00	2022-02-03 12:46:00	168.4	AVRL	Xeno-Ac00010014_a1	99	0	0
AE000010044225	Duncan	Campus Coffee Shop	2022-01-27 12:23:00	2022-02-03 12:46:00	168.4	AVRL	Bordetella-Ba06439624_s1	99	0	0
AE000010044225	Duncan	Campus Coffee Shop	2022-01-27 12:23:00	2022-02-03 12:46:00	168.4	AVRL	SARS-CoV2S-Vi07918636_s1_s1	38.1613	0.854803	1.29821
AE000010044225	Duncan	Campus Coffee Shop	2022-01-27 12:23:00	2022-02-03 12:46:00	168.4	AVRL	B.pertussis-Ba06439623_s1	99	0	0
AE000010044225	Duncan	Campus Coffee Shop	2022-01-27 12:23:00	2022-02-03 12:46:00	168.4	AVRL	SARS-CoV2N-Vi07918637_s1	99	0	0.889947
AE000010044225	Duncan	Campus Coffee Shop	2022-01-27 12:23:00	2022-02-03 12:46:00	168.4	AVRL	C.pneumoniae-Ba06439616_s1	99	0	0
AE000010044225	Duncan	Campus Coffee Shop	2022-01-27 12:23:00	2022-02-03 12:46:00	168.4	AVRL	H.influenzae-Ba06439625_s1	99	0	0
AE000010044225	Duncan	Campus Coffee Shop	2022-01-27 12:23:00	2022-02-03 12:46:00	168.4	AVRL	K.pneumoniae-Ba04932083_s1	27.8059	0.93751	1.35676
AE000010044225	Duncan	Campus Coffee Shop	2022-01-27 12:23:00	2022-02-03 12:46:00	168.4	AVRL	L.pneumophila-Ba06439617_s1	99	0	0
AE000010044225	Duncan	Campus Coffee Shop	2022-01-27 12:23:00	2022-02-03 12:46:00	168.4	AVRL	M.catarrhalis-Ba06439622_s1	99	0	0
AE000010044225	Duncan	Campus Coffee Shop	2022-01-27 12:23:00	2022-02-03 12:46:00	168.4	AVRL	M.pneumoniae-Ba06439620_s1	99	0	0.638553
AE000010044225	Duncan	Campus Coffee Shop	2022-01-27 12:23:00	2022-02-03 12:46:00	168.4	AVRL	S.aureus-Ba04646259_s1	25.2143	0.93621	1.47054
AE000010044225	Duncan	Campus Coffee Shop	2022-01-27 12:23:00	2022-02-03 12:46:00	168.4	AVRL	S.pneumoniae-Ba06439619_s1	99	0	0
AE000010044225	Duncan	Campus Coffee Shop	2022-01-27 12:23:00	2022-02-03 12:46:00	168.4	AVRL	P.jirovecii-Fn06439626_s1	31.0047	0.848076	1.03711
AE000010044225	Duncan	Campus Coffee Shop	2022-01-27 12:23:00	2022-02-03 12:46:00	168.4	AVRL	B.atrophaeus-Ba06596576_s1	99	0	0
AE000010044225	Duncan	Campus Coffee Shop	2022-01-27 12:23:00	2022-02-03 12:46:00	168.4	AVRL	RPPH1-Hs04930436_g1	26.7789	0.97567	1.17981
AE000010043020	Chamberlain	K-12 School #1	2022-02-01 17:28:00	2022-02-08 18:49:00	169.4	AVRL	AdV_1of2-Vi99990001_po	35.8464	0.925879	1.29301
AE000010043020	Chamberlain	K-12 School #1	2022-02-01 17:28:00	2022-02-08 18:49:00	169.4	AVRL	AdV_2of2-Vi99990002_po	99	0	0
AE000010043020	Chamberlain	K-12 School #1	2022-02-01 17:28:00	2022-02-08 18:49:00	169.4	AVRL	HBoV-Vi99990003_po	33.1566	0.888009	1.33677
AE000010043020	Chamberlain	K-12 School #1	2022-02-01 17:28:00	2022-02-08 18:49:00	169.4	AVRL	HHV3-Vi06439647_s1	99	0	0
AE000010043020	Chamberlain	K-12 School #1	2022-02-01 17:28:00	2022-02-08 18:49:00	169.4	AVRL	HHV4-Vi06439675_s1	99	0	0
AE000010043020	Chamberlain	K-12 School #1	2022-02-01 17:28:00	2022-02-08 18:49:00	169.4	AVRL	HHV5-Vi06439643_s1	30.3868	0.989642	1.44482
AE000010043020	Chamberlain	K-12 School #1	2022-02-01 17:28:00	2022-02-08 18:49:00	169.4	AVRL	HHV6-Vi06439627_s1	99	0	0.485605
AE000010043020	Chamberlain	K-12 School #1	2022-02-01 17:28:00	2022-02-08 18:49:00	169.4	AVRL	Flu_A_pan-Vi99990011_po	99	0	0
AE000010043020	Chamberlain	K-12 School #1	2022-02-01 17:28:00	2022-02-08 18:49:00	169.4	AVRL	Flu_A_H1-Vi99990009_po	99	0	0
AE000010043020	Chamberlain	K-12 School #1	2022-02-01 17:28:00	2022-02-08 18:49:00	169.4	AVRL	Flu_A_H3-Vi99990010_po	99	0	0
AE000010043020	Chamberlain	K-12 School #1	2022-02-01 17:28:00	2022-02-08 18:49:00	169.4	AVRL	18s-Hs99999901_s1	25.3597	0.934824	1.35906
AE000010043020	Chamberlain	K-12 School #1	2022-02-01 17:28:00	2022-02-08 18:49:00	169.4	AVRL	Flu_B_pan-Vi99990012_po	99	0	0
AE000010043020	Chamberlain	K-12 School #1	2022-02-01 17:28:00	2022-02-08 18:49:00	169.4	AVRL	hPIV1-Vi06439642_s1	99	0	0
AE000010043020	Chamberlain	K-12 School #1	2022-02-01 17:28:00	2022-02-08 18:49:00	169.4	AVRL	hPIV2-Vi06439672_s1	99	0	0
AE000010043020	Chamberlain	K-12 School #1	2022-02-01 17:28:00	2022-02-08 18:49:00	169.4	AVRL	hPIV3-Vi06439670_s1	99	0	0
AE000010043020	Chamberlain	K-12 School #1	2022-02-01 17:28:00	2022-02-08 18:49:00	169.4	AVRL	hPIV4-Vi99990005_po	99	0	0
AE000010043020	Chamberlain	K-12 School #1	2022-02-01 17:28:00	2022-02-08 18:49:00	169.4	AVRL	RSVA-Vi99990014_po	99	0	0
AE000010043020	Chamberlain	K-12 School #1	2022-02-01 17:28:00	2022-02-08 18:49:00	169.4	AVRL	RSVB -Vi99990015_po	99	0	0
AE000010043020	Chamberlain	K-12 School #1	2022-02-01 17:28:00	2022-02-08 18:49:00	169.4	AVRL	hMPV-Vi99990004_po	99	0	0
AE000010043020	Chamberlain	K-12 School #1	2022-02-01 17:28:00	2022-02-08 18:49:00	169.4	AVRL	Measles -Vi99990013_po	99	0	0.555136
AE000010043020	Chamberlain	K-12 School #1	2022-02-01 17:28:00	2022-02-08 18:49:00	169.4	AVRL	CoV_229E-Vi06439671_s1	99	0	0
AE000010043020	Chamberlain	K-12 School #1	2022-02-01 17:28:00	2022-02-08 18:49:00	169.4	AVRL	CoV_HKU1-Vi06439674_s1	99	0	0.542473
AE000010043020	Chamberlain	K-12 School #1	2022-02-01 17:28:00	2022-02-08 18:49:00	169.4	AVRL	CoV_NL63-Vi06439673_s1	99	0	0
AE000010043020	Chamberlain	K-12 School #1	2022-02-01 17:28:00	2022-02-08 18:49:00	169.4	AVRL	CoV_OC43-Vi06439646_s1	99	0	0
AE000010043020	Chamberlain	K-12 School #1	2022-02-01 17:28:00	2022-02-08 18:49:00	169.4	AVRL	Mumps-Vi06439657_s1	99	0	0
AE000010043020	Chamberlain	K-12 School #1	2022-02-01 17:28:00	2022-02-08 18:49:00	169.4	AVRL	MERS_CoV-Vi06439644_s1	99	0	0
AE000010043020	Chamberlain	K-12 School #1	2022-02-01 17:28:00	2022-02-08 18:49:00	169.4	AVRL	SARS_CoV-Vi06439634_s1	99	0	0
AE000010043020	Chamberlain	K-12 School #1	2022-02-01 17:28:00	2022-02-08 18:49:00	169.4	AVRL	EV_pan-Vi06439631_s1	99	0	0
AE000010043020	Chamberlain	K-12 School #1	2022-02-01 17:28:00	2022-02-08 18:49:00	169.4	AVRL	EV_D68-Vi06439669_s1	99	0	0
AE000010043020	Chamberlain	K-12 School #1	2022-02-01 17:28:00	2022-02-08 18:49:00	169.4	AVRL	RV_1of2-Vi99990016_po	99	0	1.10375
AE000010043020	Chamberlain	K-12 School #1	2022-02-01 17:28:00	2022-02-08 18:49:00	169.4	AVRL	RV_2of2-Vi99990017_po	99	0	0
AE000010043020	Chamberlain	K-12 School #1	2022-02-01 17:28:00	2022-02-08 18:49:00	169.4	AVRL	HPeV-Vi99990006_po	99	0	0
AE000010043020	Chamberlain	K-12 School #1	2022-02-01 17:28:00	2022-02-08 18:49:00	169.4	AVRL	Xeno-Ac00010014_a1	99	0	0
AE000010043020	Chamberlain	K-12 School #1	2022-02-01 17:28:00	2022-02-08 18:49:00	169.4	AVRL	Bordetella-Ba06439624_s1	99	0	0
AE000010043020	Chamberlain	K-12 School #1	2022-02-01 17:28:00	2022-02-08 18:49:00	169.4	AVRL	SARS-CoV2S-Vi07918636_s1_s1	35.3035	0.911061	1.46005
AE000010043020	Chamberlain	K-12 School #1	2022-02-01 17:28:00	2022-02-08 18:49:00	169.4	AVRL	B.pertussis-Ba06439623_s1	99	0	0
AE000010043020	Chamberlain	K-12 School #1	2022-02-01 17:28:00	2022-02-08 18:49:00	169.4	AVRL	SARS-CoV2N-Vi07918637_s1	99	0	0.637155
AE000010043020	Chamberlain	K-12 School #1	2022-02-01 17:28:00	2022-02-08 18:49:00	169.4	AVRL	C.pneumoniae-Ba06439616_s1	99	0	0
AE000010043020	Chamberlain	K-12 School #1	2022-02-01 17:28:00	2022-02-08 18:49:00	169.4	AVRL	H.influenzae-Ba06439625_s1	99	0	0.520704
AE000010043020	Chamberlain	K-12 School #1	2022-02-01 17:28:00	2022-02-08 18:49:00	169.4	AVRL	K.pneumoniae-Ba04932083_s1	29.8905	0.979945	1.38256
AE000010043020	Chamberlain	K-12 School #1	2022-02-01 17:28:00	2022-02-08 18:49:00	169.4	AVRL	L.pneumophila-Ba06439617_s1	99	0	0
AE000010043020	Chamberlain	K-12 School #1	2022-02-01 17:28:00	2022-02-08 18:49:00	169.4	AVRL	M.catarrhalis-Ba06439622_s1	99	0	0
AE000010043020	Chamberlain	K-12 School #1	2022-02-01 17:28:00	2022-02-08 18:49:00	169.4	AVRL	M.pneumoniae-Ba06439620_s1	99	0	0
AE000010043020	Chamberlain	K-12 School #1	2022-02-01 17:28:00	2022-02-08 18:49:00	169.4	AVRL	S.aureus-Ba04646259_s1	25.8361	0.941063	1.47665
AE000010043020	Chamberlain	K-12 School #1	2022-02-01 17:28:00	2022-02-08 18:49:00	169.4	AVRL	S.pneumoniae-Ba06439619_s1	99	0	0
AE000010043020	Chamberlain	K-12 School #1	2022-02-01 17:28:00	2022-02-08 18:49:00	169.4	AVRL	P.jirovecii-Fn06439626_s1	99	0	0
AE000010043020	Chamberlain	K-12 School #1	2022-02-01 17:28:00	2022-02-08 18:49:00	169.4	AVRL	B.atrophaeus-Ba06596576_s1	99	0	0
AE000010043020	Chamberlain	K-12 School #1	2022-02-01 17:28:00	2022-02-08 18:49:00	169.4	AVRL	RPPH1-Hs04930436_g1	27.702	0.971746	1.1839
AE00000F4DC54A	Giannis	K-12 School #4	2022-02-01 15:28:00	2022-02-08 14:04:00	166.6	AVRL	AdV_1of2-Vi99990001_po	99	0	0
AE00000F4DC54A	Giannis	K-12 School #4	2022-02-01 15:28:00	2022-02-08 14:04:00	166.6	AVRL	AdV_2of2-Vi99990002_po	99	0	0
AE00000F4DC54A	Giannis	K-12 School #4	2022-02-01 15:28:00	2022-02-08 14:04:00	166.6	AVRL	HBoV-Vi99990003_po	99	0	0.51836
AE00000F4DC54A	Giannis	K-12 School #4	2022-02-01 15:28:00	2022-02-08 14:04:00	166.6	AVRL	HHV3-Vi06439647_s1	99	0	0
AE00000F4DC54A	Giannis	K-12 School #4	2022-02-01 15:28:00	2022-02-08 14:04:00	166.6	AVRL	HHV4-Vi06439675_s1	99	0	0
AE00000F4DC54A	Giannis	K-12 School #4	2022-02-01 15:28:00	2022-02-08 14:04:00	166.6	AVRL	HHV5-Vi06439643_s1	31.6432	0.974708	1.4372
AE00000F4DC54A	Giannis	K-12 School #4	2022-02-01 15:28:00	2022-02-08 14:04:00	166.6	AVRL	HHV6-Vi06439627_s1	99	0	0
AE00000F4DC54A	Giannis	K-12 School #4	2022-02-01 15:28:00	2022-02-08 14:04:00	166.6	AVRL	Flu_A_pan-Vi99990011_po	99	0	0.263518
AE00000F4DC54A	Giannis	K-12 School #4	2022-02-01 15:28:00	2022-02-08 14:04:00	166.6	AVRL	Flu_A_H1-Vi99990009_po	99	0	0.50781
AE00000F4DC54A	Giannis	K-12 School #4	2022-02-01 15:28:00	2022-02-08 14:04:00	166.6	AVRL	Flu_A_H3-Vi99990010_po	35.8027	0.943445	1.41578
AE00000F4DC54A	Giannis	K-12 School #4	2022-02-01 15:28:00	2022-02-08 14:04:00	166.6	AVRL	18s-Hs99999901_s1	26.814	0.968169	1.3851
AE00000F4DC54A	Giannis	K-12 School #4	2022-02-01 15:28:00	2022-02-08 14:04:00	166.6	AVRL	Flu_B_pan-Vi99990012_po	99	0	0.201773
AE00000F4DC54A	Giannis	K-12 School #4	2022-02-01 15:28:00	2022-02-08 14:04:00	166.6	AVRL	hPIV1-Vi06439642_s1	99	0	0
AE00000F4DC54A	Giannis	K-12 School #4	2022-02-01 15:28:00	2022-02-08 14:04:00	166.6	AVRL	hPIV2-Vi06439672_s1	99	0	0.454757
AE00000F4DC54A	Giannis	K-12 School #4	2022-02-01 15:28:00	2022-02-08 14:04:00	166.6	AVRL	hPIV3-Vi06439670_s1	99	0	0
AE00000F4DC54A	Giannis	K-12 School #4	2022-02-01 15:28:00	2022-02-08 14:04:00	166.6	AVRL	hPIV4-Vi99990005_po	99	0	0
AE00000F4DC54A	Giannis	K-12 School #4	2022-02-01 15:28:00	2022-02-08 14:04:00	166.6	AVRL	RSVA-Vi99990014_po	99	0	0
AE00000F4DC54A	Giannis	K-12 School #4	2022-02-01 15:28:00	2022-02-08 14:04:00	166.6	AVRL	RSVB -Vi99990015_po	99	0	0
AE00000F4DC54A	Giannis	K-12 School #4	2022-02-01 15:28:00	2022-02-08 14:04:00	166.6	AVRL	hMPV-Vi99990004_po	99	0	0
AE00000F4DC54A	Giannis	K-12 School #4	2022-02-01 15:28:00	2022-02-08 14:04:00	166.6	AVRL	Measles -Vi99990013_po	99	0	0.395655
AE00000F4DC54A	Giannis	K-12 School #4	2022-02-01 15:28:00	2022-02-08 14:04:00	166.6	AVRL	CoV_229E-Vi06439671_s1	99	0	0
AE00000F4DC54A	Giannis	K-12 School #4	2022-02-01 15:28:00	2022-02-08 14:04:00	166.6	AVRL	CoV_HKU1-Vi06439674_s1	99	0	0
AE00000F4DC54A	Giannis	K-12 School #4	2022-02-01 15:28:00	2022-02-08 14:04:00	166.6	AVRL	CoV_NL63-Vi06439673_s1	99	0	0
AE00000F4DC54A	Giannis	K-12 School #4	2022-02-01 15:28:00	2022-02-08 14:04:00	166.6	AVRL	CoV_OC43-Vi06439646_s1	99	0	0
AE00000F4DC54A	Giannis	K-12 School #4	2022-02-01 15:28:00	2022-02-08 14:04:00	166.6	AVRL	Mumps-Vi06439657_s1	99	0	0
AE00000F4DC54A	Giannis	K-12 School #4	2022-02-01 15:28:00	2022-02-08 14:04:00	166.6	AVRL	MERS_CoV-Vi06439644_s1	99	0	0
AE00000F4DC54A	Giannis	K-12 School #4	2022-02-01 15:28:00	2022-02-08 14:04:00	166.6	AVRL	SARS_CoV-Vi06439634_s1	99	0	0
AE00000F4DC54A	Giannis	K-12 School #4	2022-02-01 15:28:00	2022-02-08 14:04:00	166.6	AVRL	EV_pan-Vi06439631_s1	99	0	0
AE00000F4DC54A	Giannis	K-12 School #4	2022-02-01 15:28:00	2022-02-08 14:04:00	166.6	AVRL	EV_D68-Vi06439669_s1	99	0	0
AE00000F4DC54A	Giannis	K-12 School #4	2022-02-01 15:28:00	2022-02-08 14:04:00	166.6	AVRL	RV_1of2-Vi99990016_po	99	0	0.738726
AE00000F4DC54A	Giannis	K-12 School #4	2022-02-01 15:28:00	2022-02-08 14:04:00	166.6	AVRL	RV_2of2-Vi99990017_po	99	0	0
AE00000F4DC54A	Giannis	K-12 School #4	2022-02-01 15:28:00	2022-02-08 14:04:00	166.6	AVRL	HPeV-Vi99990006_po	99	0	0
AE00000F4DC54A	Giannis	K-12 School #4	2022-02-01 15:28:00	2022-02-08 14:04:00	166.6	AVRL	Xeno-Ac00010014_a1	99	0	0
AE00000F4DC54A	Giannis	K-12 School #4	2022-02-01 15:28:00	2022-02-08 14:04:00	166.6	AVRL	Bordetella-Ba06439624_s1	99	0	0
AE00000F4DC54A	Giannis	K-12 School #4	2022-02-01 15:28:00	2022-02-08 14:04:00	166.6	AVRL	SARS-CoV2S-Vi07918636_s1_s1	38.2016	0.849502	1.23096
AE00000F4DC54A	Giannis	K-12 School #4	2022-02-01 15:28:00	2022-02-08 14:04:00	166.6	AVRL	B.pertussis-Ba06439623_s1	99	0	0
AE00000F4DC54A	Giannis	K-12 School #4	2022-02-01 15:28:00	2022-02-08 14:04:00	166.6	AVRL	SARS-CoV2N-Vi07918637_s1	36.9042	0.872573	1.19997
AE00000F4DC54A	Giannis	K-12 School #4	2022-02-01 15:28:00	2022-02-08 14:04:00	166.6	AVRL	C.pneumoniae-Ba06439616_s1	99	0	0
AE00000F4DC54A	Giannis	K-12 School #4	2022-02-01 15:28:00	2022-02-08 14:04:00	166.6	AVRL	H.influenzae-Ba06439625_s1	99	0	0
AE00000F4DC54A	Giannis	K-12 School #4	2022-02-01 15:28:00	2022-02-08 14:04:00	166.6	AVRL	K.pneumoniae-Ba04932083_s1	30.4701	0.932623	1.41455
AE00000F4DC54A	Giannis	K-12 School #4	2022-02-01 15:28:00	2022-02-08 14:04:00	166.6	AVRL	L.pneumophila-Ba06439617_s1	99	0	0
AE00000F4DC54A	Giannis	K-12 School #4	2022-02-01 15:28:00	2022-02-08 14:04:00	166.6	AVRL	M.catarrhalis-Ba06439622_s1	99	0	0
AE00000F4DC54A	Giannis	K-12 School #4	2022-02-01 15:28:00	2022-02-08 14:04:00	166.6	AVRL	M.pneumoniae-Ba06439620_s1	99	0	0
AE00000F4DC54A	Giannis	K-12 School #4	2022-02-01 15:28:00	2022-02-08 14:04:00	166.6	AVRL	S.aureus-Ba04646259_s1	25.3259	0.945945	1.51033
AE00000F4DC54A	Giannis	K-12 School #4	2022-02-01 15:28:00	2022-02-08 14:04:00	166.6	AVRL	S.pneumoniae-Ba06439619_s1	99	0	0
AE00000F4DC54A	Giannis	K-12 School #4	2022-02-01 15:28:00	2022-02-08 14:04:00	166.6	AVRL	P.jirovecii-Fn06439626_s1	31.0712	0.584579	0.940936
AE00000F4DC54A	Giannis	K-12 School #4	2022-02-01 15:28:00	2022-02-08 14:04:00	166.6	AVRL	B.atrophaeus-Ba06596576_s1	99	0	0.2871
AE00000F4DC54A	Giannis	K-12 School #4	2022-02-01 15:28:00	2022-02-08 14:04:00	166.6	AVRL	RPPH1-Hs04930436_g1	26.5076	0.964034	1.18315
AE0000100C7E47	Magic	K-12 School #3	2022-01-25 16:15:00	2022-02-01 15:35:00	167.3	AVRL	AdV_1of2-Vi99990001_po	99	0	0
AE0000100C7E47	Magic	K-12 School #3	2022-01-25 16:15:00	2022-02-01 15:35:00	167.3	AVRL	AdV_2of2-Vi99990002_po	99	0	0
AE0000100C7E47	Magic	K-12 School #3	2022-01-25 16:15:00	2022-02-01 15:35:00	167.3	AVRL	HBoV-Vi99990003_po	99	0	0
AE0000100C7E47	Magic	K-12 School #3	2022-01-25 16:15:00	2022-02-01 15:35:00	167.3	AVRL	HHV3-Vi06439647_s1	99	0	0
AE0000100C7E47	Magic	K-12 School #3	2022-01-25 16:15:00	2022-02-01 15:35:00	167.3	AVRL	HHV4-Vi06439675_s1	99	0	0
AE0000100C7E47	Magic	K-12 School #3	2022-01-25 16:15:00	2022-02-01 15:35:00	167.3	AVRL	HHV5-Vi06439643_s1	99	0	0
AE0000100C7E47	Magic	K-12 School #3	2022-01-25 16:15:00	2022-02-01 15:35:00	167.3	AVRL	HHV6-Vi06439627_s1	1.58198	0.713428	0
AE0000100C7E47	Magic	K-12 School #3	2022-01-25 16:15:00	2022-02-01 15:35:00	167.3	AVRL	Flu_A_pan-Vi99990011_po	99	0	0
AE0000100C7E47	Magic	K-12 School #3	2022-01-25 16:15:00	2022-02-01 15:35:00	167.3	AVRL	Flu_A_H1-Vi99990009_po	99	0	0
AE0000100C7E47	Magic	K-12 School #3	2022-01-25 16:15:00	2022-02-01 15:35:00	167.3	AVRL	Flu_A_H3-Vi99990010_po	99	0	0
AE0000100C7E47	Magic	K-12 School #3	2022-01-25 16:15:00	2022-02-01 15:35:00	167.3	AVRL	18s-Hs99999901_s1	26.7679	0.96043	1.37499
AE0000100C7E47	Magic	K-12 School #3	2022-01-25 16:15:00	2022-02-01 15:35:00	167.3	AVRL	Flu_B_pan-Vi99990012_po	99	0	0
AE0000100C7E47	Magic	K-12 School #3	2022-01-25 16:15:00	2022-02-01 15:35:00	167.3	AVRL	hPIV1-Vi06439642_s1	99	0	0
AE0000100C7E47	Magic	K-12 School #3	2022-01-25 16:15:00	2022-02-01 15:35:00	167.3	AVRL	hPIV2-Vi06439672_s1	99	0	0
AE0000100C7E47	Magic	K-12 School #3	2022-01-25 16:15:00	2022-02-01 15:35:00	167.3	AVRL	hPIV3-Vi06439670_s1	99	0	0
AE0000100C7E47	Magic	K-12 School #3	2022-01-25 16:15:00	2022-02-01 15:35:00	167.3	AVRL	hPIV4-Vi99990005_po	99	0	0
AE0000100C7E47	Magic	K-12 School #3	2022-01-25 16:15:00	2022-02-01 15:35:00	167.3	AVRL	RSVA-Vi99990014_po	99	0	0
AE0000100C7E47	Magic	K-12 School #3	2022-01-25 16:15:00	2022-02-01 15:35:00	167.3	AVRL	RSVB -Vi99990015_po	99	0	0
AE0000100C7E47	Magic	K-12 School #3	2022-01-25 16:15:00	2022-02-01 15:35:00	167.3	AVRL	hMPV-Vi99990004_po	99	0	0
AE0000100C7E47	Magic	K-12 School #3	2022-01-25 16:15:00	2022-02-01 15:35:00	167.3	AVRL	Measles -Vi99990013_po	99	0	0.447341
AE0000100C7E47	Magic	K-12 School #3	2022-01-25 16:15:00	2022-02-01 15:35:00	167.3	AVRL	CoV_229E-Vi06439671_s1	99	0	0
AE0000100C7E47	Magic	K-12 School #3	2022-01-25 16:15:00	2022-02-01 15:35:00	167.3	AVRL	CoV_HKU1-Vi06439674_s1	99	0	0
AE0000100C7E47	Magic	K-12 School #3	2022-01-25 16:15:00	2022-02-01 15:35:00	167.3	AVRL	CoV_NL63-Vi06439673_s1	99	0	0
AE0000100C7E47	Magic	K-12 School #3	2022-01-25 16:15:00	2022-02-01 15:35:00	167.3	AVRL	CoV_OC43-Vi06439646_s1	99	0	0
AE0000100C7E47	Magic	K-12 School #3	2022-01-25 16:15:00	2022-02-01 15:35:00	167.3	AVRL	Mumps-Vi06439657_s1	99	0	0
AE0000100C7E47	Magic	K-12 School #3	2022-01-25 16:15:00	2022-02-01 15:35:00	167.3	AVRL	MERS_CoV-Vi06439644_s1	99	0	0.45684
AE0000100C7E47	Magic	K-12 School #3	2022-01-25 16:15:00	2022-02-01 15:35:00	167.3	AVRL	SARS_CoV-Vi06439634_s1	99	0	0
AE0000100C7E47	Magic	K-12 School #3	2022-01-25 16:15:00	2022-02-01 15:35:00	167.3	AVRL	EV_pan-Vi06439631_s1	99	0	0
AE0000100C7E47	Magic	K-12 School #3	2022-01-25 16:15:00	2022-02-01 15:35:00	167.3	AVRL	EV_D68-Vi06439669_s1	99	0	0
AE0000100C7E47	Magic	K-12 School #3	2022-01-25 16:15:00	2022-02-01 15:35:00	167.3	AVRL	RV_1of2-Vi99990016_po	99	0	0.563117
AE0000100C7E47	Magic	K-12 School #3	2022-01-25 16:15:00	2022-02-01 15:35:00	167.3	AVRL	RV_2of2-Vi99990017_po	99	0	0
AE0000100C7E47	Magic	K-12 School #3	2022-01-25 16:15:00	2022-02-01 15:35:00	167.3	AVRL	HPeV-Vi99990006_po	99	0	0
AE0000100C7E47	Magic	K-12 School #3	2022-01-25 16:15:00	2022-02-01 15:35:00	167.3	AVRL	Xeno-Ac00010014_a1	99	0	0
AE0000100C7E47	Magic	K-12 School #3	2022-01-25 16:15:00	2022-02-01 15:35:00	167.3	AVRL	Bordetella-Ba06439624_s1	32.7008	0.984212	1.44362
AE0000100C7E47	Magic	K-12 School #3	2022-01-25 16:15:00	2022-02-01 15:35:00	167.3	AVRL	SARS-CoV2S-Vi07918636_s1_s1	99	0	0.672723
AE0000100C7E47	Magic	K-12 School #3	2022-01-25 16:15:00	2022-02-01 15:35:00	167.3	AVRL	B.pertussis-Ba06439623_s1	99	0	0
AE0000100C7E47	Magic	K-12 School #3	2022-01-25 16:15:00	2022-02-01 15:35:00	167.3	AVRL	SARS-CoV2N-Vi07918637_s1	35.105	0.947154	1.43748
AE0000100C7E47	Magic	K-12 School #3	2022-01-25 16:15:00	2022-02-01 15:35:00	167.3	AVRL	C.pneumoniae-Ba06439616_s1	99	0	0
AE0000100C7E47	Magic	K-12 School #3	2022-01-25 16:15:00	2022-02-01 15:35:00	167.3	AVRL	H.influenzae-Ba06439625_s1	99	0	0.270936
AE0000100C7E47	Magic	K-12 School #3	2022-01-25 16:15:00	2022-02-01 15:35:00	167.3	AVRL	K.pneumoniae-Ba04932083_s1	29.9035	0.964937	1.41447
AE0000100C7E47	Magic	K-12 School #3	2022-01-25 16:15:00	2022-02-01 15:35:00	167.3	AVRL	L.pneumophila-Ba06439617_s1	99	0	0
AE0000100C7E47	Magic	K-12 School #3	2022-01-25 16:15:00	2022-02-01 15:35:00	167.3	AVRL	M.catarrhalis-Ba06439622_s1	99	0	0
AE0000100C7E47	Magic	K-12 School #3	2022-01-25 16:15:00	2022-02-01 15:35:00	167.3	AVRL	M.pneumoniae-Ba06439620_s1	99	0	0.49856
AE0000100C7E47	Magic	K-12 School #3	2022-01-25 16:15:00	2022-02-01 15:35:00	167.3	AVRL	S.aureus-Ba04646259_s1	26.1459	0.99002	1.49717
AE0000100C7E47	Magic	K-12 School #3	2022-01-25 16:15:00	2022-02-01 15:35:00	167.3	AVRL	S.pneumoniae-Ba06439619_s1	99	0	0
AE0000100C7E47	Magic	K-12 School #3	2022-01-25 16:15:00	2022-02-01 15:35:00	167.3	AVRL	P.jirovecii-Fn06439626_s1	32.0329	0.952077	1.28182
AE0000100C7E47	Magic	K-12 School #3	2022-01-25 16:15:00	2022-02-01 15:35:00	167.3	AVRL	B.atrophaeus-Ba06596576_s1	99	0	0
AE0000100C7E47	Magic	K-12 School #3	2022-01-25 16:15:00	2022-02-01 15:35:00	167.3	AVRL	RPPH1-Hs04930436_g1	26.5673	0.973901	1.19566
AE0000100A8839	Bird	Preschool #1	2022-01-26 07:47:00	2022-02-01 16:05:00	152.3	AVRL	AdV_1of2-Vi99990001_po	32.2418	0.886427	1.40471
AE0000100A8839	Bird	Preschool #1	2022-01-26 07:47:00	2022-02-01 16:05:00	152.3	AVRL	AdV_2of2-Vi99990002_po	99	0	0
AE0000100A8839	Bird	Preschool #1	2022-01-26 07:47:00	2022-02-01 16:05:00	152.3	AVRL	HBoV-Vi99990003_po	30.8935	0.923878	1.51923
AE0000100A8839	Bird	Preschool #1	2022-01-26 07:47:00	2022-02-01 16:05:00	152.3	AVRL	HHV3-Vi06439647_s1	99	0	0
AE0000100A8839	Bird	Preschool #1	2022-01-26 07:47:00	2022-02-01 16:05:00	152.3	AVRL	HHV4-Vi06439675_s1	35.2015	0.909573	1.43655
AE0000100A8839	Bird	Preschool #1	2022-01-26 07:47:00	2022-02-01 16:05:00	152.3	AVRL	HHV5-Vi06439643_s1	30.2219	0.98478	1.47284
AE0000100A8839	Bird	Preschool #1	2022-01-26 07:47:00	2022-02-01 16:05:00	152.3	AVRL	HHV6-Vi06439627_s1	2.22901	0.804834	0
AE0000100A8839	Bird	Preschool #1	2022-01-26 07:47:00	2022-02-01 16:05:00	152.3	AVRL	Flu_A_pan-Vi99990011_po	99	0	0.174852
AE0000100A8839	Bird	Preschool #1	2022-01-26 07:47:00	2022-02-01 16:05:00	152.3	AVRL	Flu_A_H1-Vi99990009_po	99	0	0
AE0000100A8839	Bird	Preschool #1	2022-01-26 07:47:00	2022-02-01 16:05:00	152.3	AVRL	Flu_A_H3-Vi99990010_po	99	0	0
AE0000100A8839	Bird	Preschool #1	2022-01-26 07:47:00	2022-02-01 16:05:00	152.3	AVRL	18s-Hs99999901_s1	25.9549	0.901636	1.36151
AE0000100A8839	Bird	Preschool #1	2022-01-26 07:47:00	2022-02-01 16:05:00	152.3	AVRL	Flu_B_pan-Vi99990012_po	99	0	0
AE0000100A8839	Bird	Preschool #1	2022-01-26 07:47:00	2022-02-01 16:05:00	152.3	AVRL	hPIV1-Vi06439642_s1	99	0	0.0517177
AE0000100A8839	Bird	Preschool #1	2022-01-26 07:47:00	2022-02-01 16:05:00	152.3	AVRL	hPIV2-Vi06439672_s1	99	0	0
AE0000100A8839	Bird	Preschool #1	2022-01-26 07:47:00	2022-02-01 16:05:00	152.3	AVRL	hPIV3-Vi06439670_s1	36.9144	0.929765	1.41576
AE0000100A8839	Bird	Preschool #1	2022-01-26 07:47:00	2022-02-01 16:05:00	152.3	AVRL	hPIV4-Vi99990005_po	99	0	0.442622
AE0000100A8839	Bird	Preschool #1	2022-01-26 07:47:00	2022-02-01 16:05:00	152.3	AVRL	RSVA-Vi99990014_po	35.5722	0.835319	1.40276
AE0000100A8839	Bird	Preschool #1	2022-01-26 07:47:00	2022-02-01 16:05:00	152.3	AVRL	RSVB -Vi99990015_po	35.662	0.600483	0.804913
AE0000100A8839	Bird	Preschool #1	2022-01-26 07:47:00	2022-02-01 16:05:00	152.3	AVRL	hMPV-Vi99990004_po	99	0	0
AE0000100A8839	Bird	Preschool #1	2022-01-26 07:47:00	2022-02-01 16:05:00	152.3	AVRL	Measles -Vi99990013_po	27.6015	0.672109	0.71887
AE0000100A8839	Bird	Preschool #1	2022-01-26 07:47:00	2022-02-01 16:05:00	152.3	AVRL	CoV_229E-Vi06439671_s1	99	0	0.401195
AE0000100A8839	Bird	Preschool #1	2022-01-26 07:47:00	2022-02-01 16:05:00	152.3	AVRL	CoV_HKU1-Vi06439674_s1	99	0	0.563777
AE0000100A8839	Bird	Preschool #1	2022-01-26 07:47:00	2022-02-01 16:05:00	152.3	AVRL	CoV_NL63-Vi06439673_s1	99	0	0
AE0000100A8839	Bird	Preschool #1	2022-01-26 07:47:00	2022-02-01 16:05:00	152.3	AVRL	CoV_OC43-Vi06439646_s1	34.6443	0.956869	1.43813
AE0000100A8839	Bird	Preschool #1	2022-01-26 07:47:00	2022-02-01 16:05:00	152.3	AVRL	Mumps-Vi06439657_s1	99	0	0
AE0000100A8839	Bird	Preschool #1	2022-01-26 07:47:00	2022-02-01 16:05:00	152.3	AVRL	MERS_CoV-Vi06439644_s1	99	0	0
AE0000100A8839	Bird	Preschool #1	2022-01-26 07:47:00	2022-02-01 16:05:00	152.3	AVRL	SARS_CoV-Vi06439634_s1	99	0	0
AE0000100A8839	Bird	Preschool #1	2022-01-26 07:47:00	2022-02-01 16:05:00	152.3	AVRL	EV_pan-Vi06439631_s1	99	0	0
AE0000100A8839	Bird	Preschool #1	2022-01-26 07:47:00	2022-02-01 16:05:00	152.3	AVRL	EV_D68-Vi06439669_s1	99	0	0
AE0000100A8839	Bird	Preschool #1	2022-01-26 07:47:00	2022-02-01 16:05:00	152.3	AVRL	RV_1of2-Vi99990016_po	99	0	1.1872
AE0000100A8839	Bird	Preschool #1	2022-01-26 07:47:00	2022-02-01 16:05:00	152.3	AVRL	RV_2of2-Vi99990017_po	99	0	0
AE0000100A8839	Bird	Preschool #1	2022-01-26 07:47:00	2022-02-01 16:05:00	152.3	AVRL	HPeV-Vi99990006_po	99	0	0
AE0000100A8839	Bird	Preschool #1	2022-01-26 07:47:00	2022-02-01 16:05:00	152.3	AVRL	Xeno-Ac00010014_a1	1.52679	0.933972	0
AE0000100A8839	Bird	Preschool #1	2022-01-26 07:47:00	2022-02-01 16:05:00	152.3	AVRL	Bordetella-Ba06439624_s1	99	0	0
AE0000100A8839	Bird	Preschool #1	2022-01-26 07:47:00	2022-02-01 16:05:00	152.3	AVRL	SARS-CoV2S-Vi07918636_s1_s1	99	0	0
AE0000100A8839	Bird	Preschool #1	2022-01-26 07:47:00	2022-02-01 16:05:00	152.3	AVRL	B.pertussis-Ba06439623_s1	99	0	0
AE0000100A8839	Bird	Preschool #1	2022-01-26 07:47:00	2022-02-01 16:05:00	152.3	AVRL	SARS-CoV2N-Vi07918637_s1	99	0	0
AE0000100A8839	Bird	Preschool #1	2022-01-26 07:47:00	2022-02-01 16:05:00	152.3	AVRL	C.pneumoniae-Ba06439616_s1	99	0	0
AE0000100A8839	Bird	Preschool #1	2022-01-26 07:47:00	2022-02-01 16:05:00	152.3	AVRL	H.influenzae-Ba06439625_s1	35.6088	0.830973	1.3217
AE0000100A8839	Bird	Preschool #1	2022-01-26 07:47:00	2022-02-01 16:05:00	152.3	AVRL	K.pneumoniae-Ba04932083_s1	27.6666	0.936256	1.37146
AE0000100A8839	Bird	Preschool #1	2022-01-26 07:47:00	2022-02-01 16:05:00	152.3	AVRL	L.pneumophila-Ba06439617_s1	32.8264	0.500111	0.974534
AE0000100A8839	Bird	Preschool #1	2022-01-26 07:47:00	2022-02-01 16:05:00	152.3	AVRL	M.catarrhalis-Ba06439622_s1	30.8942	0.984935	1.46289
AE0000100A8839	Bird	Preschool #1	2022-01-26 07:47:00	2022-02-01 16:05:00	152.3	AVRL	M.pneumoniae-Ba06439620_s1	99	0	0
AE0000100A8839	Bird	Preschool #1	2022-01-26 07:47:00	2022-02-01 16:05:00	152.3	AVRL	S.aureus-Ba04646259_s1	28.8836	0.90927	1.49724
AE0000100A8839	Bird	Preschool #1	2022-01-26 07:47:00	2022-02-01 16:05:00	152.3	AVRL	S.pneumoniae-Ba06439619_s1	34.0913	0.774693	1.27719
AE0000100A8839	Bird	Preschool #1	2022-01-26 07:47:00	2022-02-01 16:05:00	152.3	AVRL	P.jirovecii-Fn06439626_s1	33.7762	0.752446	1.2667
AE0000100A8839	Bird	Preschool #1	2022-01-26 07:47:00	2022-02-01 16:05:00	152.3	AVRL	B.atrophaeus-Ba06596576_s1	99	0	0.725537
AE0000100A8839	Bird	Preschool #1	2022-01-26 07:47:00	2022-02-01 16:05:00	152.3	AVRL	RPPH1-Hs04930436_g1	27.908	0.938013	1.22844
AE000010052526	Jabbar	Campus Athletic Training Facility	2022-01-26 14:00:00	2022-02-02 06:41:00	160.7	AVRL	AdV_1of2-Vi99990001_po	99	0	0
AE000010052526	Jabbar	Campus Athletic Training Facility	2022-01-26 14:00:00	2022-02-02 06:41:00	160.7	AVRL	AdV_2of2-Vi99990002_po	99	0	0
AE000010052526	Jabbar	Campus Athletic Training Facility	2022-01-26 14:00:00	2022-02-02 06:41:00	160.7	AVRL	HBoV-Vi99990003_po	99	0	0
AE000010052526	Jabbar	Campus Athletic Training Facility	2022-01-26 14:00:00	2022-02-02 06:41:00	160.7	AVRL	HHV3-Vi06439647_s1	99	0	0
AE000010052526	Jabbar	Campus Athletic Training Facility	2022-01-26 14:00:00	2022-02-02 06:41:00	160.7	AVRL	HHV4-Vi06439675_s1	99	0	0
AE000010052526	Jabbar	Campus Athletic Training Facility	2022-01-26 14:00:00	2022-02-02 06:41:00	160.7	AVRL	HHV5-Vi06439643_s1	99	0	0
AE000010052526	Jabbar	Campus Athletic Training Facility	2022-01-26 14:00:00	2022-02-02 06:41:00	160.7	AVRL	HHV6-Vi06439627_s1	99	0	0
AE000010052526	Jabbar	Campus Athletic Training Facility	2022-01-26 14:00:00	2022-02-02 06:41:00	160.7	AVRL	Flu_A_pan-Vi99990011_po	26.4805	0.973015	1.47064
AE000010052526	Jabbar	Campus Athletic Training Facility	2022-01-26 14:00:00	2022-02-02 06:41:00	160.7	AVRL	Flu_A_H1-Vi99990009_po	99	0	0
AE000010052526	Jabbar	Campus Athletic Training Facility	2022-01-26 14:00:00	2022-02-02 06:41:00	160.7	AVRL	Flu_A_H3-Vi99990010_po	29.3166	0.975243	1.62669
AE000010052526	Jabbar	Campus Athletic Training Facility	2022-01-26 14:00:00	2022-02-02 06:41:00	160.7	AVRL	18s-Hs99999901_s1	26.6238	0.990493	1.38341
AE000010052526	Jabbar	Campus Athletic Training Facility	2022-01-26 14:00:00	2022-02-02 06:41:00	160.7	AVRL	Flu_B_pan-Vi99990012_po	99	0	0
AE000010052526	Jabbar	Campus Athletic Training Facility	2022-01-26 14:00:00	2022-02-02 06:41:00	160.7	AVRL	hPIV1-Vi06439642_s1	99	0	0
AE000010052526	Jabbar	Campus Athletic Training Facility	2022-01-26 14:00:00	2022-02-02 06:41:00	160.7	AVRL	hPIV2-Vi06439672_s1	99	0	0
AE000010052526	Jabbar	Campus Athletic Training Facility	2022-01-26 14:00:00	2022-02-02 06:41:00	160.7	AVRL	hPIV3-Vi06439670_s1	99	0	0
AE000010052526	Jabbar	Campus Athletic Training Facility	2022-01-26 14:00:00	2022-02-02 06:41:00	160.7	AVRL	hPIV4-Vi99990005_po	30.7526	0.439864	0.695315
AE000010052526	Jabbar	Campus Athletic Training Facility	2022-01-26 14:00:00	2022-02-02 06:41:00	160.7	AVRL	RSVA-Vi99990014_po	99	0	0
AE000010052526	Jabbar	Campus Athletic Training Facility	2022-01-26 14:00:00	2022-02-02 06:41:00	160.7	AVRL	RSVB -Vi99990015_po	6.78118	0.438826	0
AE000010052526	Jabbar	Campus Athletic Training Facility	2022-01-26 14:00:00	2022-02-02 06:41:00	160.7	AVRL	hMPV-Vi99990004_po	99	0	0
AE000010052526	Jabbar	Campus Athletic Training Facility	2022-01-26 14:00:00	2022-02-02 06:41:00	160.7	AVRL	Measles -Vi99990013_po	99	0	0
AE000010052526	Jabbar	Campus Athletic Training Facility	2022-01-26 14:00:00	2022-02-02 06:41:00	160.7	AVRL	CoV_229E-Vi06439671_s1	99	0	0
AE000010052526	Jabbar	Campus Athletic Training Facility	2022-01-26 14:00:00	2022-02-02 06:41:00	160.7	AVRL	CoV_HKU1-Vi06439674_s1	99	0	0
AE000010052526	Jabbar	Campus Athletic Training Facility	2022-01-26 14:00:00	2022-02-02 06:41:00	160.7	AVRL	CoV_NL63-Vi06439673_s1	99	0	0.237381
AE000010052526	Jabbar	Campus Athletic Training Facility	2022-01-26 14:00:00	2022-02-02 06:41:00	160.7	AVRL	CoV_OC43-Vi06439646_s1	99	0	0.707763
AE000010052526	Jabbar	Campus Athletic Training Facility	2022-01-26 14:00:00	2022-02-02 06:41:00	160.7	AVRL	Mumps-Vi06439657_s1	99	0	0
AE000010052526	Jabbar	Campus Athletic Training Facility	2022-01-26 14:00:00	2022-02-02 06:41:00	160.7	AVRL	MERS_CoV-Vi06439644_s1	1.48977	0.739689	0.80584
AE000010052526	Jabbar	Campus Athletic Training Facility	2022-01-26 14:00:00	2022-02-02 06:41:00	160.7	AVRL	SARS_CoV-Vi06439634_s1	99	0	0
AE000010052526	Jabbar	Campus Athletic Training Facility	2022-01-26 14:00:00	2022-02-02 06:41:00	160.7	AVRL	EV_pan-Vi06439631_s1	99	0	0
AE000010052526	Jabbar	Campus Athletic Training Facility	2022-01-26 14:00:00	2022-02-02 06:41:00	160.7	AVRL	EV_D68-Vi06439669_s1	99	0	0
AE000010052526	Jabbar	Campus Athletic Training Facility	2022-01-26 14:00:00	2022-02-02 06:41:00	160.7	AVRL	RV_1of2-Vi99990016_po	99	0	1.1775
AE000010052526	Jabbar	Campus Athletic Training Facility	2022-01-26 14:00:00	2022-02-02 06:41:00	160.7	AVRL	RV_2of2-Vi99990017_po	99	0	0
AE000010052526	Jabbar	Campus Athletic Training Facility	2022-01-26 14:00:00	2022-02-02 06:41:00	160.7	AVRL	HPeV-Vi99990006_po	99	0	0
AE000010052526	Jabbar	Campus Athletic Training Facility	2022-01-26 14:00:00	2022-02-02 06:41:00	160.7	AVRL	Xeno-Ac00010014_a1	99	0	0
AE000010052526	Jabbar	Campus Athletic Training Facility	2022-01-26 14:00:00	2022-02-02 06:41:00	160.7	AVRL	Bordetella-Ba06439624_s1	99	0	0
AE000010052526	Jabbar	Campus Athletic Training Facility	2022-01-26 14:00:00	2022-02-02 06:41:00	160.7	AVRL	SARS-CoV2S-Vi07918636_s1_s1	99	0	1.08889
AE000010052526	Jabbar	Campus Athletic Training Facility	2022-01-26 14:00:00	2022-02-02 06:41:00	160.7	AVRL	B.pertussis-Ba06439623_s1	99	0	0
AE000010052526	Jabbar	Campus Athletic Training Facility	2022-01-26 14:00:00	2022-02-02 06:41:00	160.7	AVRL	SARS-CoV2N-Vi07918637_s1	99	0	0.507783
AE000010052526	Jabbar	Campus Athletic Training Facility	2022-01-26 14:00:00	2022-02-02 06:41:00	160.7	AVRL	C.pneumoniae-Ba06439616_s1	99	0	0
AE000010052526	Jabbar	Campus Athletic Training Facility	2022-01-26 14:00:00	2022-02-02 06:41:00	160.7	AVRL	H.influenzae-Ba06439625_s1	99	0	0
AE000010052526	Jabbar	Campus Athletic Training Facility	2022-01-26 14:00:00	2022-02-02 06:41:00	160.7	AVRL	K.pneumoniae-Ba04932083_s1	29.333	0.917213	1.38716
AE000010052526	Jabbar	Campus Athletic Training Facility	2022-01-26 14:00:00	2022-02-02 06:41:00	160.7	AVRL	L.pneumophila-Ba06439617_s1	99	0	0
AE000010052526	Jabbar	Campus Athletic Training Facility	2022-01-26 14:00:00	2022-02-02 06:41:00	160.7	AVRL	M.catarrhalis-Ba06439622_s1	35.369	0.968891	1.41277
AE000010052526	Jabbar	Campus Athletic Training Facility	2022-01-26 14:00:00	2022-02-02 06:41:00	160.7	AVRL	M.pneumoniae-Ba06439620_s1	99	0	0
AE000010052526	Jabbar	Campus Athletic Training Facility	2022-01-26 14:00:00	2022-02-02 06:41:00	160.7	AVRL	S.aureus-Ba04646259_s1	26.2751	0.960863	1.46433
AE000010052526	Jabbar	Campus Athletic Training Facility	2022-01-26 14:00:00	2022-02-02 06:41:00	160.7	AVRL	S.pneumoniae-Ba06439619_s1	99	0	0
AE000010052526	Jabbar	Campus Athletic Training Facility	2022-01-26 14:00:00	2022-02-02 06:41:00	160.7	AVRL	P.jirovecii-Fn06439626_s1	33.2195	0.961112	1.25753
AE000010052526	Jabbar	Campus Athletic Training Facility	2022-01-26 14:00:00	2022-02-02 06:41:00	160.7	AVRL	B.atrophaeus-Ba06596576_s1	99	0	0
AE000010052526	Jabbar	Campus Athletic Training Facility	2022-01-26 14:00:00	2022-02-02 06:41:00	160.7	AVRL	RPPH1-Hs04930436_g1	27.8721	0.96965	1.1803
AE000010047B3A	Russell	K-12 School #2	2022-01-26 07:52:00	2022-02-02 07:48:00	167.9	AVRL	AdV_1of2-Vi99990001_po	33.979	0.898438	1.44162
AE000010047B3A	Russell	K-12 School #2	2022-01-26 07:52:00	2022-02-02 07:48:00	167.9	AVRL	AdV_2of2-Vi99990002_po	99	0	0
AE000010047B3A	Russell	K-12 School #2	2022-01-26 07:52:00	2022-02-02 07:48:00	167.9	AVRL	HBoV-Vi99990003_po	99	0	0.541724
AE000010047B3A	Russell	K-12 School #2	2022-01-26 07:52:00	2022-02-02 07:48:00	167.9	AVRL	HHV3-Vi06439647_s1	99	0	0
AE000010047B3A	Russell	K-12 School #2	2022-01-26 07:52:00	2022-02-02 07:48:00	167.9	AVRL	HHV4-Vi06439675_s1	32.2453	0.97609	1.43518
AE000010047B3A	Russell	K-12 School #2	2022-01-26 07:52:00	2022-02-02 07:48:00	167.9	AVRL	HHV5-Vi06439643_s1	29.9158	0.950189	1.47442
AE000010047B3A	Russell	K-12 School #2	2022-01-26 07:52:00	2022-02-02 07:48:00	167.9	AVRL	HHV6-Vi06439627_s1	99	0	0
AE000010047B3A	Russell	K-12 School #2	2022-01-26 07:52:00	2022-02-02 07:48:00	167.9	AVRL	Flu_A_pan-Vi99990011_po	99	0	0
AE000010047B3A	Russell	K-12 School #2	2022-01-26 07:52:00	2022-02-02 07:48:00	167.9	AVRL	Flu_A_H1-Vi99990009_po	99	0	0
AE000010047B3A	Russell	K-12 School #2	2022-01-26 07:52:00	2022-02-02 07:48:00	167.9	AVRL	Flu_A_H3-Vi99990010_po	99	0	0
AE000010047B3A	Russell	K-12 School #2	2022-01-26 07:52:00	2022-02-02 07:48:00	167.9	AVRL	18s-Hs99999901_s1	26.3903	0.98277	1.37466
AE000010047B3A	Russell	K-12 School #2	2022-01-26 07:52:00	2022-02-02 07:48:00	167.9	AVRL	Flu_B_pan-Vi99990012_po	99	0	0
AE000010047B3A	Russell	K-12 School #2	2022-01-26 07:52:00	2022-02-02 07:48:00	167.9	AVRL	hPIV1-Vi06439642_s1	16.598	0.205332	0
AE000010047B3A	Russell	K-12 School #2	2022-01-26 07:52:00	2022-02-02 07:48:00	167.9	AVRL	hPIV2-Vi06439672_s1	99	0	0
AE000010047B3A	Russell	K-12 School #2	2022-01-26 07:52:00	2022-02-02 07:48:00	167.9	AVRL	hPIV3-Vi06439670_s1	99	0	0
AE000010047B3A	Russell	K-12 School #2	2022-01-26 07:52:00	2022-02-02 07:48:00	167.9	AVRL	hPIV4-Vi99990005_po	99	0	0.302729
AE000010047B3A	Russell	K-12 School #2	2022-01-26 07:52:00	2022-02-02 07:48:00	167.9	AVRL	RSVA-Vi99990014_po	99	0	0
AE000010047B3A	Russell	K-12 School #2	2022-01-26 07:52:00	2022-02-02 07:48:00	167.9	AVRL	RSVB -Vi99990015_po	99	0	0.296343
AE000010047B3A	Russell	K-12 School #2	2022-01-26 07:52:00	2022-02-02 07:48:00	167.9	AVRL	hMPV-Vi99990004_po	99	0	0
AE000010047B3A	Russell	K-12 School #2	2022-01-26 07:52:00	2022-02-02 07:48:00	167.9	AVRL	Measles -Vi99990013_po	4.44013	0.243795	0.759058
AE000010047B3A	Russell	K-12 School #2	2022-01-26 07:52:00	2022-02-02 07:48:00	167.9	AVRL	CoV_229E-Vi06439671_s1	99	0	0.281268
AE000010047B3A	Russell	K-12 School #2	2022-01-26 07:52:00	2022-02-02 07:48:00	167.9	AVRL	CoV_HKU1-Vi06439674_s1	99	0	0
AE000010047B3A	Russell	K-12 School #2	2022-01-26 07:52:00	2022-02-02 07:48:00	167.9	AVRL	CoV_NL63-Vi06439673_s1	99	0	0.354781
AE000010047B3A	Russell	K-12 School #2	2022-01-26 07:52:00	2022-02-02 07:48:00	167.9	AVRL	CoV_OC43-Vi06439646_s1	99	0	0.594396
AE000010047B3A	Russell	K-12 School #2	2022-01-26 07:52:00	2022-02-02 07:48:00	167.9	AVRL	Mumps-Vi06439657_s1	99	0	0
AE000010047B3A	Russell	K-12 School #2	2022-01-26 07:52:00	2022-02-02 07:48:00	167.9	AVRL	MERS_CoV-Vi06439644_s1	99	0	0
AE000010047B3A	Russell	K-12 School #2	2022-01-26 07:52:00	2022-02-02 07:48:00	167.9	AVRL	SARS_CoV-Vi06439634_s1	99	0	0
AE000010047B3A	Russell	K-12 School #2	2022-01-26 07:52:00	2022-02-02 07:48:00	167.9	AVRL	EV_pan-Vi06439631_s1	99	0	0
AE000010047B3A	Russell	K-12 School #2	2022-01-26 07:52:00	2022-02-02 07:48:00	167.9	AVRL	EV_D68-Vi06439669_s1	99	0	0
AE000010047B3A	Russell	K-12 School #2	2022-01-26 07:52:00	2022-02-02 07:48:00	167.9	AVRL	RV_1of2-Vi99990016_po	99	0	0
AE000010047B3A	Russell	K-12 School #2	2022-01-26 07:52:00	2022-02-02 07:48:00	167.9	AVRL	RV_2of2-Vi99990017_po	3.05005	0.287198	0
AE000010047B3A	Russell	K-12 School #2	2022-01-26 07:52:00	2022-02-02 07:48:00	167.9	AVRL	HPeV-Vi99990006_po	99	0	0
AE000010047B3A	Russell	K-12 School #2	2022-01-26 07:52:00	2022-02-02 07:48:00	167.9	AVRL	Xeno-Ac00010014_a1	99	0	0
AE000010047B3A	Russell	K-12 School #2	2022-01-26 07:52:00	2022-02-02 07:48:00	167.9	AVRL	Bordetella-Ba06439624_s1	99	0	0.542435
AE000010047B3A	Russell	K-12 School #2	2022-01-26 07:52:00	2022-02-02 07:48:00	167.9	AVRL	SARS-CoV2S-Vi07918636_s1_s1	99	0	0
AE000010047B3A	Russell	K-12 School #2	2022-01-26 07:52:00	2022-02-02 07:48:00	167.9	AVRL	B.pertussis-Ba06439623_s1	99	0	0
AE000010047B3A	Russell	K-12 School #2	2022-01-26 07:52:00	2022-02-02 07:48:00	167.9	AVRL	SARS-CoV2N-Vi07918637_s1	99	0	0
AE000010047B3A	Russell	K-12 School #2	2022-01-26 07:52:00	2022-02-02 07:48:00	167.9	AVRL	C.pneumoniae-Ba06439616_s1	99	0	0
AE000010047B3A	Russell	K-12 School #2	2022-01-26 07:52:00	2022-02-02 07:48:00	167.9	AVRL	H.influenzae-Ba06439625_s1	99	0	0
AE000010047B3A	Russell	K-12 School #2	2022-01-26 07:52:00	2022-02-02 07:48:00	167.9	AVRL	K.pneumoniae-Ba04932083_s1	29.5833	0.964627	1.36568
AE000010047B3A	Russell	K-12 School #2	2022-01-26 07:52:00	2022-02-02 07:48:00	167.9	AVRL	L.pneumophila-Ba06439617_s1	99	0	0
AE000010047B3A	Russell	K-12 School #2	2022-01-26 07:52:00	2022-02-02 07:48:00	167.9	AVRL	M.catarrhalis-Ba06439622_s1	35.5438	0.868946	1.34313
AE000010047B3A	Russell	K-12 School #2	2022-01-26 07:52:00	2022-02-02 07:48:00	167.9	AVRL	M.pneumoniae-Ba06439620_s1	99	0	0
AE000010047B3A	Russell	K-12 School #2	2022-01-26 07:52:00	2022-02-02 07:48:00	167.9	AVRL	S.aureus-Ba04646259_s1	28.3049	0.933348	1.49939
AE000010047B3A	Russell	K-12 School #2	2022-01-26 07:52:00	2022-02-02 07:48:00	167.9	AVRL	S.pneumoniae-Ba06439619_s1	99	0	0
AE000010047B3A	Russell	K-12 School #2	2022-01-26 07:52:00	2022-02-02 07:48:00	167.9	AVRL	P.jirovecii-Fn06439626_s1	35.7861	0.649728	0.99718
AE000010047B3A	Russell	K-12 School #2	2022-01-26 07:52:00	2022-02-02 07:48:00	167.9	AVRL	B.atrophaeus-Ba06596576_s1	99	0	0
AE000010047B3A	Russell	K-12 School #2	2022-01-26 07:52:00	2022-02-02 07:48:00	167.9	AVRL	RPPH1-Hs04930436_g1	30.1727	0.968974	1.20585
AE000010043D30	Duncan	Campus Coffee Shop	2022-01-21 08:59:00	2022-01-27 12:22:00	147.4	AVRL	AdV_1of2-Vi99990001_po	32.51	0.782217	1.42808
AE000010043D30	Duncan	Campus Coffee Shop	2022-01-21 08:59:00	2022-01-27 12:22:00	147.4	AVRL	AdV_2of2-Vi99990002_po	99	0	0
AE000010043D30	Duncan	Campus Coffee Shop	2022-01-21 08:59:00	2022-01-27 12:22:00	147.4	AVRL	HBoV-Vi99990003_po	99	0	0.627515
AE000010043D30	Duncan	Campus Coffee Shop	2022-01-21 08:59:00	2022-01-27 12:22:00	147.4	AVRL	HHV3-Vi06439647_s1	99	0	0.0926108
AE000010043D30	Duncan	Campus Coffee Shop	2022-01-21 08:59:00	2022-01-27 12:22:00	147.4	AVRL	HHV4-Vi06439675_s1	28.8604	0.978378	1.45036
AE000010043D30	Duncan	Campus Coffee Shop	2022-01-21 08:59:00	2022-01-27 12:22:00	147.4	AVRL	HHV5-Vi06439643_s1	33.8096	0.947682	1.45226
AE000010043D30	Duncan	Campus Coffee Shop	2022-01-21 08:59:00	2022-01-27 12:22:00	147.4	AVRL	HHV6-Vi06439627_s1	99	0	0
AE000010043D30	Duncan	Campus Coffee Shop	2022-01-21 08:59:00	2022-01-27 12:22:00	147.4	AVRL	Flu_A_pan-Vi99990011_po	28.1453	0.959245	1.46738
AE000010043D30	Duncan	Campus Coffee Shop	2022-01-21 08:59:00	2022-01-27 12:22:00	147.4	AVRL	Flu_A_H1-Vi99990009_po	99	0	0
AE000010043D30	Duncan	Campus Coffee Shop	2022-01-21 08:59:00	2022-01-27 12:22:00	147.4	AVRL	Flu_A_H3-Vi99990010_po	33.1657	0.977101	1.61506
AE000010043D30	Duncan	Campus Coffee Shop	2022-01-21 08:59:00	2022-01-27 12:22:00	147.4	AVRL	18s-Hs99999901_s1	26.9592	0.926261	1.38353
AE000010043D30	Duncan	Campus Coffee Shop	2022-01-21 08:59:00	2022-01-27 12:22:00	147.4	AVRL	Flu_B_pan-Vi99990012_po	99	0	0
AE000010043D30	Duncan	Campus Coffee Shop	2022-01-21 08:59:00	2022-01-27 12:22:00	147.4	AVRL	hPIV1-Vi06439642_s1	1.59952	0.359082	0
AE000010043D30	Duncan	Campus Coffee Shop	2022-01-21 08:59:00	2022-01-27 12:22:00	147.4	AVRL	hPIV2-Vi06439672_s1	99	0	0
AE000010043D30	Duncan	Campus Coffee Shop	2022-01-21 08:59:00	2022-01-27 12:22:00	147.4	AVRL	hPIV3-Vi06439670_s1	99	0	0
AE000010043D30	Duncan	Campus Coffee Shop	2022-01-21 08:59:00	2022-01-27 12:22:00	147.4	AVRL	hPIV4-Vi99990005_po	99	0	0
AE000010043D30	Duncan	Campus Coffee Shop	2022-01-21 08:59:00	2022-01-27 12:22:00	147.4	AVRL	RSVA-Vi99990014_po	99	0	0
AE000010043D30	Duncan	Campus Coffee Shop	2022-01-21 08:59:00	2022-01-27 12:22:00	147.4	AVRL	RSVB -Vi99990015_po	99	0	0.467976
AE000010043D30	Duncan	Campus Coffee Shop	2022-01-21 08:59:00	2022-01-27 12:22:00	147.4	AVRL	hMPV-Vi99990004_po	99	0	0
AE000010043D30	Duncan	Campus Coffee Shop	2022-01-21 08:59:00	2022-01-27 12:22:00	147.4	AVRL	Measles -Vi99990013_po	99	0	0.27694
AE000010043D30	Duncan	Campus Coffee Shop	2022-01-21 08:59:00	2022-01-27 12:22:00	147.4	AVRL	CoV_229E-Vi06439671_s1	99	0	0
AE000010043D30	Duncan	Campus Coffee Shop	2022-01-21 08:59:00	2022-01-27 12:22:00	147.4	AVRL	CoV_HKU1-Vi06439674_s1	99	0	0
AE000010043D30	Duncan	Campus Coffee Shop	2022-01-21 08:59:00	2022-01-27 12:22:00	147.4	AVRL	CoV_NL63-Vi06439673_s1	99	0	0
AE000010043D30	Duncan	Campus Coffee Shop	2022-01-21 08:59:00	2022-01-27 12:22:00	147.4	AVRL	CoV_OC43-Vi06439646_s1	99	0	0
AE000010043D30	Duncan	Campus Coffee Shop	2022-01-21 08:59:00	2022-01-27 12:22:00	147.4	AVRL	Mumps-Vi06439657_s1	1.94778	0.78937	0
AE000010043D30	Duncan	Campus Coffee Shop	2022-01-21 08:59:00	2022-01-27 12:22:00	147.4	AVRL	MERS_CoV-Vi06439644_s1	99	0	0
AE000010043D30	Duncan	Campus Coffee Shop	2022-01-21 08:59:00	2022-01-27 12:22:00	147.4	AVRL	SARS_CoV-Vi06439634_s1	99	0	0
AE000010043D30	Duncan	Campus Coffee Shop	2022-01-21 08:59:00	2022-01-27 12:22:00	147.4	AVRL	EV_pan-Vi06439631_s1	99	0	0
AE000010043D30	Duncan	Campus Coffee Shop	2022-01-21 08:59:00	2022-01-27 12:22:00	147.4	AVRL	EV_D68-Vi06439669_s1	99	0	0
AE000010043D30	Duncan	Campus Coffee Shop	2022-01-21 08:59:00	2022-01-27 12:22:00	147.4	AVRL	RV_1of2-Vi99990016_po	99	0	0
AE000010043D30	Duncan	Campus Coffee Shop	2022-01-21 08:59:00	2022-01-27 12:22:00	147.4	AVRL	RV_2of2-Vi99990017_po	99	0	0.580747
AE000010043D30	Duncan	Campus Coffee Shop	2022-01-21 08:59:00	2022-01-27 12:22:00	147.4	AVRL	HPeV-Vi99990006_po	99	0	0
AE000010043D30	Duncan	Campus Coffee Shop	2022-01-21 08:59:00	2022-01-27 12:22:00	147.4	AVRL	Xeno-Ac00010014_a1	99	0	0
AE000010043D30	Duncan	Campus Coffee Shop	2022-01-21 08:59:00	2022-01-27 12:22:00	147.4	AVRL	Bordetella-Ba06439624_s1	99	0	0
AE000010043D30	Duncan	Campus Coffee Shop	2022-01-21 08:59:00	2022-01-27 12:22:00	147.4	AVRL	SARS-CoV2S-Vi07918636_s1_s1	36.8348	0.975546	1.45941
AE000010043D30	Duncan	Campus Coffee Shop	2022-01-21 08:59:00	2022-01-27 12:22:00	147.4	AVRL	B.pertussis-Ba06439623_s1	99	0	0
AE000010043D30	Duncan	Campus Coffee Shop	2022-01-21 08:59:00	2022-01-27 12:22:00	147.4	AVRL	SARS-CoV2N-Vi07918637_s1	99	0	0.78232
AE000010043D30	Duncan	Campus Coffee Shop	2022-01-21 08:59:00	2022-01-27 12:22:00	147.4	AVRL	C.pneumoniae-Ba06439616_s1	99	0	0
AE000010043D30	Duncan	Campus Coffee Shop	2022-01-21 08:59:00	2022-01-27 12:22:00	147.4	AVRL	H.influenzae-Ba06439625_s1	99	0	0
AE000010043D30	Duncan	Campus Coffee Shop	2022-01-21 08:59:00	2022-01-27 12:22:00	147.4	AVRL	K.pneumoniae-Ba04932083_s1	27.7254	0.989193	1.39278
AE000010043D30	Duncan	Campus Coffee Shop	2022-01-21 08:59:00	2022-01-27 12:22:00	147.4	AVRL	L.pneumophila-Ba06439617_s1	99	0	0
AE000010043D30	Duncan	Campus Coffee Shop	2022-01-21 08:59:00	2022-01-27 12:22:00	147.4	AVRL	M.catarrhalis-Ba06439622_s1	99	0	0
AE000010043D30	Duncan	Campus Coffee Shop	2022-01-21 08:59:00	2022-01-27 12:22:00	147.4	AVRL	M.pneumoniae-Ba06439620_s1	33.5533	0.940012	1.54117
AE000010043D30	Duncan	Campus Coffee Shop	2022-01-21 08:59:00	2022-01-27 12:22:00	147.4	AVRL	S.aureus-Ba04646259_s1	28.1664	0.975457	1.51487
AE000010043D30	Duncan	Campus Coffee Shop	2022-01-21 08:59:00	2022-01-27 12:22:00	147.4	AVRL	S.pneumoniae-Ba06439619_s1	99	0	0
AE000010043D30	Duncan	Campus Coffee Shop	2022-01-21 08:59:00	2022-01-27 12:22:00	147.4	AVRL	P.jirovecii-Fn06439626_s1	32.54	0.815654	1.09243
AE000010043D30	Duncan	Campus Coffee Shop	2022-01-21 08:59:00	2022-01-27 12:22:00	147.4	AVRL	B.atrophaeus-Ba06596576_s1	99	0	0
AE000010043D30	Duncan	Campus Coffee Shop	2022-01-21 08:59:00	2022-01-27 12:22:00	147.4	AVRL	RPPH1-Hs04930436_g1	28.5037	0.971538	1.25859
AE000010042E2D	Chamberlain	K-12 School #1	2022-01-26 08:00:00	2022-02-01 17:24:00	153.4	AVRL	AdV_1of2-Vi99990001_po	99	0	0
AE000010042E2D	Chamberlain	K-12 School #1	2022-01-26 08:00:00	2022-02-01 17:24:00	153.4	AVRL	AdV_2of2-Vi99990002_po	99	0	0
AE000010042E2D	Chamberlain	K-12 School #1	2022-01-26 08:00:00	2022-02-01 17:24:00	153.4	AVRL	HBoV-Vi99990003_po	99	0	0
AE000010042E2D	Chamberlain	K-12 School #1	2022-01-26 08:00:00	2022-02-01 17:24:00	153.4	AVRL	HHV3-Vi06439647_s1	4.83264	0.876768	0
AE000010042E2D	Chamberlain	K-12 School #1	2022-01-26 08:00:00	2022-02-01 17:24:00	153.4	AVRL	HHV4-Vi06439675_s1	99	0	0
AE000010042E2D	Chamberlain	K-12 School #1	2022-01-26 08:00:00	2022-02-01 17:24:00	153.4	AVRL	HHV5-Vi06439643_s1	30.7333	0.987378	1.44334
AE000010042E2D	Chamberlain	K-12 School #1	2022-01-26 08:00:00	2022-02-01 17:24:00	153.4	AVRL	HHV6-Vi06439627_s1	1.28704	0.964624	0
AE000010042E2D	Chamberlain	K-12 School #1	2022-01-26 08:00:00	2022-02-01 17:24:00	153.4	AVRL	Flu_A_pan-Vi99990011_po	99	0	0
AE000010042E2D	Chamberlain	K-12 School #1	2022-01-26 08:00:00	2022-02-01 17:24:00	153.4	AVRL	Flu_A_H1-Vi99990009_po	99	0	0
AE000010042E2D	Chamberlain	K-12 School #1	2022-01-26 08:00:00	2022-02-01 17:24:00	153.4	AVRL	Flu_A_H3-Vi99990010_po	99	0	0
AE000010042E2D	Chamberlain	K-12 School #1	2022-01-26 08:00:00	2022-02-01 17:24:00	153.4	AVRL	18s-Hs99999901_s1	25.5029	0.991326	1.38538
AE000010042E2D	Chamberlain	K-12 School #1	2022-01-26 08:00:00	2022-02-01 17:24:00	153.4	AVRL	Flu_B_pan-Vi99990012_po	99	0	0
AE000010042E2D	Chamberlain	K-12 School #1	2022-01-26 08:00:00	2022-02-01 17:24:00	153.4	AVRL	hPIV1-Vi06439642_s1	99	0	0
AE000010042E2D	Chamberlain	K-12 School #1	2022-01-26 08:00:00	2022-02-01 17:24:00	153.4	AVRL	hPIV2-Vi06439672_s1	99	0	0
AE000010042E2D	Chamberlain	K-12 School #1	2022-01-26 08:00:00	2022-02-01 17:24:00	153.4	AVRL	hPIV3-Vi06439670_s1	99	0	0
AE000010042E2D	Chamberlain	K-12 School #1	2022-01-26 08:00:00	2022-02-01 17:24:00	153.4	AVRL	hPIV4-Vi99990005_po	99	0	0
AE000010042E2D	Chamberlain	K-12 School #1	2022-01-26 08:00:00	2022-02-01 17:24:00	153.4	AVRL	RSVA-Vi99990014_po	99	0	0
AE000010042E2D	Chamberlain	K-12 School #1	2022-01-26 08:00:00	2022-02-01 17:24:00	153.4	AVRL	RSVB -Vi99990015_po	99	0	0
AE000010042E2D	Chamberlain	K-12 School #1	2022-01-26 08:00:00	2022-02-01 17:24:00	153.4	AVRL	hMPV-Vi99990004_po	99	0	0.396624
AE000010042E2D	Chamberlain	K-12 School #1	2022-01-26 08:00:00	2022-02-01 17:24:00	153.4	AVRL	Measles -Vi99990013_po	99	0	0.250596
AE000010042E2D	Chamberlain	K-12 School #1	2022-01-26 08:00:00	2022-02-01 17:24:00	153.4	AVRL	CoV_229E-Vi06439671_s1	99	0	0
AE000010042E2D	Chamberlain	K-12 School #1	2022-01-26 08:00:00	2022-02-01 17:24:00	153.4	AVRL	CoV_HKU1-Vi06439674_s1	99	0	0
AE000010042E2D	Chamberlain	K-12 School #1	2022-01-26 08:00:00	2022-02-01 17:24:00	153.4	AVRL	CoV_NL63-Vi06439673_s1	99	0	0
AE000010042E2D	Chamberlain	K-12 School #1	2022-01-26 08:00:00	2022-02-01 17:24:00	153.4	AVRL	CoV_OC43-Vi06439646_s1	39.8825	0	1.11869
AE000010042E2D	Chamberlain	K-12 School #1	2022-01-26 08:00:00	2022-02-01 17:24:00	153.4	AVRL	Mumps-Vi06439657_s1	1.45801	0.688621	0
AE000010042E2D	Chamberlain	K-12 School #1	2022-01-26 08:00:00	2022-02-01 17:24:00	153.4	AVRL	MERS_CoV-Vi06439644_s1	2.19948	0.811409	0
AE000010042E2D	Chamberlain	K-12 School #1	2022-01-26 08:00:00	2022-02-01 17:24:00	153.4	AVRL	SARS_CoV-Vi06439634_s1	99	0	0
AE000010042E2D	Chamberlain	K-12 School #1	2022-01-26 08:00:00	2022-02-01 17:24:00	153.4	AVRL	EV_pan-Vi06439631_s1	99	0	0
AE000010042E2D	Chamberlain	K-12 School #1	2022-01-26 08:00:00	2022-02-01 17:24:00	153.4	AVRL	EV_D68-Vi06439669_s1	99	0	0
AE000010042E2D	Chamberlain	K-12 School #1	2022-01-26 08:00:00	2022-02-01 17:24:00	153.4	AVRL	RV_1of2-Vi99990016_po	99	0	0.888593
AE000010042E2D	Chamberlain	K-12 School #1	2022-01-26 08:00:00	2022-02-01 17:24:00	153.4	AVRL	RV_2of2-Vi99990017_po	99	0	0.35687
AE000010042E2D	Chamberlain	K-12 School #1	2022-01-26 08:00:00	2022-02-01 17:24:00	153.4	AVRL	HPeV-Vi99990006_po	99	0	0
AE000010042E2D	Chamberlain	K-12 School #1	2022-01-26 08:00:00	2022-02-01 17:24:00	153.4	AVRL	Xeno-Ac00010014_a1	1.31803	0.598837	0
AE000010042E2D	Chamberlain	K-12 School #1	2022-01-26 08:00:00	2022-02-01 17:24:00	153.4	AVRL	Bordetella-Ba06439624_s1	99	0	0
AE000010042E2D	Chamberlain	K-12 School #1	2022-01-26 08:00:00	2022-02-01 17:24:00	153.4	AVRL	SARS-CoV2S-Vi07918636_s1_s1	99	0	0
AE000010042E2D	Chamberlain	K-12 School #1	2022-01-26 08:00:00	2022-02-01 17:24:00	153.4	AVRL	B.pertussis-Ba06439623_s1	99	0	0.00671331
AE000010042E2D	Chamberlain	K-12 School #1	2022-01-26 08:00:00	2022-02-01 17:24:00	153.4	AVRL	SARS-CoV2N-Vi07918637_s1	99	0	0
AE000010042E2D	Chamberlain	K-12 School #1	2022-01-26 08:00:00	2022-02-01 17:24:00	153.4	AVRL	C.pneumoniae-Ba06439616_s1	99	0	0
AE000010042E2D	Chamberlain	K-12 School #1	2022-01-26 08:00:00	2022-02-01 17:24:00	153.4	AVRL	H.influenzae-Ba06439625_s1	99	0	0
AE000010042E2D	Chamberlain	K-12 School #1	2022-01-26 08:00:00	2022-02-01 17:24:00	153.4	AVRL	K.pneumoniae-Ba04932083_s1	30.1777	0.982113	1.39514
AE000010042E2D	Chamberlain	K-12 School #1	2022-01-26 08:00:00	2022-02-01 17:24:00	153.4	AVRL	L.pneumophila-Ba06439617_s1	99	0	0.107338
AE000010042E2D	Chamberlain	K-12 School #1	2022-01-26 08:00:00	2022-02-01 17:24:00	153.4	AVRL	M.catarrhalis-Ba06439622_s1	35.6946	0.885015	1.40357
AE000010042E2D	Chamberlain	K-12 School #1	2022-01-26 08:00:00	2022-02-01 17:24:00	153.4	AVRL	M.pneumoniae-Ba06439620_s1	99	0	0
AE000010042E2D	Chamberlain	K-12 School #1	2022-01-26 08:00:00	2022-02-01 17:24:00	153.4	AVRL	S.aureus-Ba04646259_s1	26.0576	0.947534	1.50343
AE000010042E2D	Chamberlain	K-12 School #1	2022-01-26 08:00:00	2022-02-01 17:24:00	153.4	AVRL	S.pneumoniae-Ba06439619_s1	99	0	0
AE000010042E2D	Chamberlain	K-12 School #1	2022-01-26 08:00:00	2022-02-01 17:24:00	153.4	AVRL	P.jirovecii-Fn06439626_s1	99	0	0
AE000010042E2D	Chamberlain	K-12 School #1	2022-01-26 08:00:00	2022-02-01 17:24:00	153.4	AVRL	B.atrophaeus-Ba06596576_s1	99	0	0
AE000010042E2D	Chamberlain	K-12 School #1	2022-01-26 08:00:00	2022-02-01 17:24:00	153.4	AVRL	RPPH1-Hs04930436_g1	28.3997	0.95294	1.22334
AE00000F4DDA51	Giannis	K-12 School #4	2022-01-26 08:00:00	2022-02-01 15:25:00	151.4	AVRL	AdV_1of2-Vi99990001_po	99	0	0
AE00000F4DDA51	Giannis	K-12 School #4	2022-01-26 08:00:00	2022-02-01 15:25:00	151.4	AVRL	AdV_2of2-Vi99990002_po	99	0	0.447449
AE00000F4DDA51	Giannis	K-12 School #4	2022-01-26 08:00:00	2022-02-01 15:25:00	151.4	AVRL	HBoV-Vi99990003_po	99	0	0
AE00000F4DDA51	Giannis	K-12 School #4	2022-01-26 08:00:00	2022-02-01 15:25:00	151.4	AVRL	HHV3-Vi06439647_s1	99	0	0
AE00000F4DDA51	Giannis	K-12 School #4	2022-01-26 08:00:00	2022-02-01 15:25:00	151.4	AVRL	HHV4-Vi06439675_s1	35.1943	0.976434	1.44835
AE00000F4DDA51	Giannis	K-12 School #4	2022-01-26 08:00:00	2022-02-01 15:25:00	151.4	AVRL	HHV5-Vi06439643_s1	33.597	0.984858	1.47129
AE00000F4DDA51	Giannis	K-12 School #4	2022-01-26 08:00:00	2022-02-01 15:25:00	151.4	AVRL	HHV6-Vi06439627_s1	99	0	0
AE00000F4DDA51	Giannis	K-12 School #4	2022-01-26 08:00:00	2022-02-01 15:25:00	151.4	AVRL	Flu_A_pan-Vi99990011_po	99	0	0
AE00000F4DDA51	Giannis	K-12 School #4	2022-01-26 08:00:00	2022-02-01 15:25:00	151.4	AVRL	Flu_A_H1-Vi99990009_po	99	0	0
AE00000F4DDA51	Giannis	K-12 School #4	2022-01-26 08:00:00	2022-02-01 15:25:00	151.4	AVRL	Flu_A_H3-Vi99990010_po	99	0	0
AE00000F4DDA51	Giannis	K-12 School #4	2022-01-26 08:00:00	2022-02-01 15:25:00	151.4	AVRL	18s-Hs99999901_s1	27.2041	0.978613	1.38358
AE00000F4DDA51	Giannis	K-12 School #4	2022-01-26 08:00:00	2022-02-01 15:25:00	151.4	AVRL	Flu_B_pan-Vi99990012_po	99	0	0
AE00000F4DDA51	Giannis	K-12 School #4	2022-01-26 08:00:00	2022-02-01 15:25:00	151.4	AVRL	hPIV1-Vi06439642_s1	99	0	0
AE00000F4DDA51	Giannis	K-12 School #4	2022-01-26 08:00:00	2022-02-01 15:25:00	151.4	AVRL	hPIV2-Vi06439672_s1	99	0	0
AE00000F4DDA51	Giannis	K-12 School #4	2022-01-26 08:00:00	2022-02-01 15:25:00	151.4	AVRL	hPIV3-Vi06439670_s1	36.7652	0.920941	1.41364
AE00000F4DDA51	Giannis	K-12 School #4	2022-01-26 08:00:00	2022-02-01 15:25:00	151.4	AVRL	hPIV4-Vi99990005_po	31.6885	0.49495	0.659393
AE00000F4DDA51	Giannis	K-12 School #4	2022-01-26 08:00:00	2022-02-01 15:25:00	151.4	AVRL	RSVA-Vi99990014_po	99	0	0
AE00000F4DDA51	Giannis	K-12 School #4	2022-01-26 08:00:00	2022-02-01 15:25:00	151.4	AVRL	RSVB -Vi99990015_po	99	0	0
AE00000F4DDA51	Giannis	K-12 School #4	2022-01-26 08:00:00	2022-02-01 15:25:00	151.4	AVRL	hMPV-Vi99990004_po	99	0	0.268499
AE00000F4DDA51	Giannis	K-12 School #4	2022-01-26 08:00:00	2022-02-01 15:25:00	151.4	AVRL	Measles -Vi99990013_po	99	0	0
AE00000F4DDA51	Giannis	K-12 School #4	2022-01-26 08:00:00	2022-02-01 15:25:00	151.4	AVRL	CoV_229E-Vi06439671_s1	99	0	0.19272
AE00000F4DDA51	Giannis	K-12 School #4	2022-01-26 08:00:00	2022-02-01 15:25:00	151.4	AVRL	CoV_HKU1-Vi06439674_s1	99	0	0
AE00000F4DDA51	Giannis	K-12 School #4	2022-01-26 08:00:00	2022-02-01 15:25:00	151.4	AVRL	CoV_NL63-Vi06439673_s1	99	0	0
AE00000F4DDA51	Giannis	K-12 School #4	2022-01-26 08:00:00	2022-02-01 15:25:00	151.4	AVRL	CoV_OC43-Vi06439646_s1	99	0	0
AE00000F4DDA51	Giannis	K-12 School #4	2022-01-26 08:00:00	2022-02-01 15:25:00	151.4	AVRL	Mumps-Vi06439657_s1	99	0	0
AE00000F4DDA51	Giannis	K-12 School #4	2022-01-26 08:00:00	2022-02-01 15:25:00	151.4	AVRL	MERS_CoV-Vi06439644_s1	99	0	0
AE00000F4DDA51	Giannis	K-12 School #4	2022-01-26 08:00:00	2022-02-01 15:25:00	151.4	AVRL	SARS_CoV-Vi06439634_s1	99	0	0
AE00000F4DDA51	Giannis	K-12 School #4	2022-01-26 08:00:00	2022-02-01 15:25:00	151.4	AVRL	EV_pan-Vi06439631_s1	99	0	0
AE00000F4DDA51	Giannis	K-12 School #4	2022-01-26 08:00:00	2022-02-01 15:25:00	151.4	AVRL	EV_D68-Vi06439669_s1	99	0	0
AE00000F4DDA51	Giannis	K-12 School #4	2022-01-26 08:00:00	2022-02-01 15:25:00	151.4	AVRL	RV_1of2-Vi99990016_po	99	0	1.06212
AE00000F4DDA51	Giannis	K-12 School #4	2022-01-26 08:00:00	2022-02-01 15:25:00	151.4	AVRL	RV_2of2-Vi99990017_po	99	0	0.46705
AE00000F4DDA51	Giannis	K-12 School #4	2022-01-26 08:00:00	2022-02-01 15:25:00	151.4	AVRL	HPeV-Vi99990006_po	34.7779	0.958222	1.50194
AE00000F4DDA51	Giannis	K-12 School #4	2022-01-26 08:00:00	2022-02-01 15:25:00	151.4	AVRL	Xeno-Ac00010014_a1	99	0	0
AE00000F4DDA51	Giannis	K-12 School #4	2022-01-26 08:00:00	2022-02-01 15:25:00	151.4	AVRL	Bordetella-Ba06439624_s1	99	0	0
AE00000F4DDA51	Giannis	K-12 School #4	2022-01-26 08:00:00	2022-02-01 15:25:00	151.4	AVRL	SARS-CoV2S-Vi07918636_s1_s1	99	0	0
AE00000F4DDA51	Giannis	K-12 School #4	2022-01-26 08:00:00	2022-02-01 15:25:00	151.4	AVRL	B.pertussis-Ba06439623_s1	99	0	0
AE00000F4DDA51	Giannis	K-12 School #4	2022-01-26 08:00:00	2022-02-01 15:25:00	151.4	AVRL	SARS-CoV2N-Vi07918637_s1	99	0	0.799485
AE00000F4DDA51	Giannis	K-12 School #4	2022-01-26 08:00:00	2022-02-01 15:25:00	151.4	AVRL	C.pneumoniae-Ba06439616_s1	99	0	0
AE00000F4DDA51	Giannis	K-12 School #4	2022-01-26 08:00:00	2022-02-01 15:25:00	151.4	AVRL	H.influenzae-Ba06439625_s1	99	0	0.271348
AE00000F4DDA51	Giannis	K-12 School #4	2022-01-26 08:00:00	2022-02-01 15:25:00	151.4	AVRL	K.pneumoniae-Ba04932083_s1	31.8886	0.985095	1.37826
AE00000F4DDA51	Giannis	K-12 School #4	2022-01-26 08:00:00	2022-02-01 15:25:00	151.4	AVRL	L.pneumophila-Ba06439617_s1	99	0	0
AE00000F4DDA51	Giannis	K-12 School #4	2022-01-26 08:00:00	2022-02-01 15:25:00	151.4	AVRL	M.catarrhalis-Ba06439622_s1	99	0	0
AE00000F4DDA51	Giannis	K-12 School #4	2022-01-26 08:00:00	2022-02-01 15:25:00	151.4	AVRL	M.pneumoniae-Ba06439620_s1	99	0	0
AE00000F4DDA51	Giannis	K-12 School #4	2022-01-26 08:00:00	2022-02-01 15:25:00	151.4	AVRL	S.aureus-Ba04646259_s1	26.4374	0.981969	1.51579
AE00000F4DDA51	Giannis	K-12 School #4	2022-01-26 08:00:00	2022-02-01 15:25:00	151.4	AVRL	S.pneumoniae-Ba06439619_s1	99	0	0.407073
AE00000F4DDA51	Giannis	K-12 School #4	2022-01-26 08:00:00	2022-02-01 15:25:00	151.4	AVRL	P.jirovecii-Fn06439626_s1	31.7509	0.7879	0.909364
AE00000F4DDA51	Giannis	K-12 School #4	2022-01-26 08:00:00	2022-02-01 15:25:00	151.4	AVRL	B.atrophaeus-Ba06596576_s1	99	0	0
AE00000F4DDA51	Giannis	K-12 School #4	2022-01-26 08:00:00	2022-02-01 15:25:00	151.4	AVRL	RPPH1-Hs04930436_g1	26.702	0.983136	1.21744
AE0000100C812E	Magic	K-12 School #3	2022-01-11 19:53:00	2022-01-18 16:06:00	164.2	AVRL	AdV_1of2-Vi99990001_po	99	0	0
AE0000100C812E	Magic	K-12 School #3	2022-01-11 19:53:00	2022-01-18 16:06:00	164.2	AVRL	AdV_2of2-Vi99990002_po	99	0	0
AE0000100C812E	Magic	K-12 School #3	2022-01-11 19:53:00	2022-01-18 16:06:00	164.2	AVRL	HBoV-Vi99990003_po	33.9443	0.947621	1.05233
AE0000100C812E	Magic	K-12 School #3	2022-01-11 19:53:00	2022-01-18 16:06:00	164.2	AVRL	HHV3-Vi06439647_s1	99	0	0
AE0000100C812E	Magic	K-12 School #3	2022-01-11 19:53:00	2022-01-18 16:06:00	164.2	AVRL	HHV4-Vi06439675_s1	99	0	0
AE0000100C812E	Magic	K-12 School #3	2022-01-11 19:53:00	2022-01-18 16:06:00	164.2	AVRL	HHV5-Vi06439643_s1	99	0	0
AE0000100C812E	Magic	K-12 School #3	2022-01-11 19:53:00	2022-01-18 16:06:00	164.2	AVRL	HHV6-Vi06439627_s1	99	0	0
AE0000100C812E	Magic	K-12 School #3	2022-01-11 19:53:00	2022-01-18 16:06:00	164.2	AVRL	Flu_A_pan-Vi99990011_po	99	0	0
AE0000100C812E	Magic	K-12 School #3	2022-01-11 19:53:00	2022-01-18 16:06:00	164.2	AVRL	Flu_A_H1-Vi99990009_po	99	0	0
AE0000100C812E	Magic	K-12 School #3	2022-01-11 19:53:00	2022-01-18 16:06:00	164.2	AVRL	Flu_A_H3-Vi99990010_po	99	0	0
AE0000100C812E	Magic	K-12 School #3	2022-01-11 19:53:00	2022-01-18 16:06:00	164.2	AVRL	18s-Hs99999901_s1	26.3756	0.990836	1.39175
AE0000100C812E	Magic	K-12 School #3	2022-01-11 19:53:00	2022-01-18 16:06:00	164.2	AVRL	Flu_B_pan-Vi99990012_po	99	0	0
AE0000100C812E	Magic	K-12 School #3	2022-01-11 19:53:00	2022-01-18 16:06:00	164.2	AVRL	hPIV1-Vi06439642_s1	99	0	0
AE0000100C812E	Magic	K-12 School #3	2022-01-11 19:53:00	2022-01-18 16:06:00	164.2	AVRL	hPIV2-Vi06439672_s1	99	0	0
AE0000100C812E	Magic	K-12 School #3	2022-01-11 19:53:00	2022-01-18 16:06:00	164.2	AVRL	hPIV3-Vi06439670_s1	99	0	0
AE0000100C812E	Magic	K-12 School #3	2022-01-11 19:53:00	2022-01-18 16:06:00	164.2	AVRL	hPIV4-Vi99990005_po	99	0	0.643913
AE0000100C812E	Magic	K-12 School #3	2022-01-11 19:53:00	2022-01-18 16:06:00	164.2	AVRL	RSVA-Vi99990014_po	99	0	0
AE0000100C812E	Magic	K-12 School #3	2022-01-11 19:53:00	2022-01-18 16:06:00	164.2	AVRL	RSVB -Vi99990015_po	33.1168	0.332278	0
AE0000100C812E	Magic	K-12 School #3	2022-01-11 19:53:00	2022-01-18 16:06:00	164.2	AVRL	hMPV-Vi99990004_po	99	0	0.566954
AE0000100C812E	Magic	K-12 School #3	2022-01-11 19:53:00	2022-01-18 16:06:00	164.2	AVRL	Measles -Vi99990013_po	29.2833	0.596608	0.719168
AE0000100C812E	Magic	K-12 School #3	2022-01-11 19:53:00	2022-01-18 16:06:00	164.2	AVRL	CoV_229E-Vi06439671_s1	31.7527	0.719201	0.688501
AE0000100C812E	Magic	K-12 School #3	2022-01-11 19:53:00	2022-01-18 16:06:00	164.2	AVRL	CoV_HKU1-Vi06439674_s1	99	0	0.540963
AE0000100C812E	Magic	K-12 School #3	2022-01-11 19:53:00	2022-01-18 16:06:00	164.2	AVRL	CoV_NL63-Vi06439673_s1	99	0	0.375854
AE0000100C812E	Magic	K-12 School #3	2022-01-11 19:53:00	2022-01-18 16:06:00	164.2	AVRL	CoV_OC43-Vi06439646_s1	99	0	0.619796
AE0000100C812E	Magic	K-12 School #3	2022-01-11 19:53:00	2022-01-18 16:06:00	164.2	AVRL	Mumps-Vi06439657_s1	1.41873	0.791329	0
AE0000100C812E	Magic	K-12 School #3	2022-01-11 19:53:00	2022-01-18 16:06:00	164.2	AVRL	MERS_CoV-Vi06439644_s1	99	0	0
AE0000100C812E	Magic	K-12 School #3	2022-01-11 19:53:00	2022-01-18 16:06:00	164.2	AVRL	SARS_CoV-Vi06439634_s1	99	0	0
AE0000100C812E	Magic	K-12 School #3	2022-01-11 19:53:00	2022-01-18 16:06:00	164.2	AVRL	EV_pan-Vi06439631_s1	99	0	0
AE0000100C812E	Magic	K-12 School #3	2022-01-11 19:53:00	2022-01-18 16:06:00	164.2	AVRL	EV_D68-Vi06439669_s1	99	0	0
AE0000100C812E	Magic	K-12 School #3	2022-01-11 19:53:00	2022-01-18 16:06:00	164.2	AVRL	RV_1of2-Vi99990016_po	99	0	0.980676
AE0000100C812E	Magic	K-12 School #3	2022-01-11 19:53:00	2022-01-18 16:06:00	164.2	AVRL	RV_2of2-Vi99990017_po	99	0	0
AE0000100C812E	Magic	K-12 School #3	2022-01-11 19:53:00	2022-01-18 16:06:00	164.2	AVRL	HPeV-Vi99990006_po	99	0	0
AE0000100C812E	Magic	K-12 School #3	2022-01-11 19:53:00	2022-01-18 16:06:00	164.2	AVRL	Xeno-Ac00010014_a1	99	0	0
AE0000100C812E	Magic	K-12 School #3	2022-01-11 19:53:00	2022-01-18 16:06:00	164.2	AVRL	Bordetella-Ba06439624_s1	99	0	0
AE0000100C812E	Magic	K-12 School #3	2022-01-11 19:53:00	2022-01-18 16:06:00	164.2	AVRL	SARS-CoV2S-Vi07918636_s1_s1	36.8337	0.909736	1.33114
AE0000100C812E	Magic	K-12 School #3	2022-01-11 19:53:00	2022-01-18 16:06:00	164.2	AVRL	B.pertussis-Ba06439623_s1	99	0	0
AE0000100C812E	Magic	K-12 School #3	2022-01-11 19:53:00	2022-01-18 16:06:00	164.2	AVRL	SARS-CoV2N-Vi07918637_s1	99	0	0.755124
AE0000100C812E	Magic	K-12 School #3	2022-01-11 19:53:00	2022-01-18 16:06:00	164.2	AVRL	C.pneumoniae-Ba06439616_s1	99	0	0
AE0000100C812E	Magic	K-12 School #3	2022-01-11 19:53:00	2022-01-18 16:06:00	164.2	AVRL	H.influenzae-Ba06439625_s1	99	0	0.526091
AE0000100C812E	Magic	K-12 School #3	2022-01-11 19:53:00	2022-01-18 16:06:00	164.2	AVRL	K.pneumoniae-Ba04932083_s1	30.3496	0.988243	1.43323
AE0000100C812E	Magic	K-12 School #3	2022-01-11 19:53:00	2022-01-18 16:06:00	164.2	AVRL	L.pneumophila-Ba06439617_s1	99	0	0
AE0000100C812E	Magic	K-12 School #3	2022-01-11 19:53:00	2022-01-18 16:06:00	164.2	AVRL	M.catarrhalis-Ba06439622_s1	99	0	0
AE0000100C812E	Magic	K-12 School #3	2022-01-11 19:53:00	2022-01-18 16:06:00	164.2	AVRL	M.pneumoniae-Ba06439620_s1	99	0	0
AE0000100C812E	Magic	K-12 School #3	2022-01-11 19:53:00	2022-01-18 16:06:00	164.2	AVRL	S.aureus-Ba04646259_s1	26.6523	0.978024	1.57008
AE0000100C812E	Magic	K-12 School #3	2022-01-11 19:53:00	2022-01-18 16:06:00	164.2	AVRL	S.pneumoniae-Ba06439619_s1	99	0	0
AE0000100C812E	Magic	K-12 School #3	2022-01-11 19:53:00	2022-01-18 16:06:00	164.2	AVRL	P.jirovecii-Fn06439626_s1	31.0546	0.947488	1.26708
AE0000100C812E	Magic	K-12 School #3	2022-01-11 19:53:00	2022-01-18 16:06:00	164.2	AVRL	B.atrophaeus-Ba06596576_s1	99	0	0
AE0000100C812E	Magic	K-12 School #3	2022-01-11 19:53:00	2022-01-18 16:06:00	164.2	AVRL	RPPH1-Hs04930436_g1	26.4203	0.982464	1.2234
AE0000100A9F46	Bird	Preschool #1	2022-01-05 07:43:00	2022-01-19	NA	AVRL	AdV_1of2-Vi99990001_po	31.7798	0.975856	1.44666
AE0000100A9F46	Bird	Preschool #1	2022-01-05 07:43:00	2022-01-19	NA	AVRL	AdV_2of2-Vi99990002_po	34.1549	0.948599	1.38265
AE0000100A9F46	Bird	Preschool #1	2022-01-05 07:43:00	2022-01-19	NA	AVRL	HBoV-Vi99990003_po	30.932	0.992456	1.51243
AE0000100A9F46	Bird	Preschool #1	2022-01-05 07:43:00	2022-01-19	NA	AVRL	HHV3-Vi06439647_s1	99	0	0
AE0000100A9F46	Bird	Preschool #1	2022-01-05 07:43:00	2022-01-19	NA	AVRL	HHV4-Vi06439675_s1	33.1647	0.986693	1.47994
AE0000100A9F46	Bird	Preschool #1	2022-01-05 07:43:00	2022-01-19	NA	AVRL	HHV5-Vi06439643_s1	28.5589	0.992392	1.4625
AE0000100A9F46	Bird	Preschool #1	2022-01-05 07:43:00	2022-01-19	NA	AVRL	HHV6-Vi06439627_s1	99	0	0
AE0000100A9F46	Bird	Preschool #1	2022-01-05 07:43:00	2022-01-19	NA	AVRL	Flu_A_pan-Vi99990011_po	99	0	0
AE0000100A9F46	Bird	Preschool #1	2022-01-05 07:43:00	2022-01-19	NA	AVRL	Flu_A_H1-Vi99990009_po	99	0	0.171388
AE0000100A9F46	Bird	Preschool #1	2022-01-05 07:43:00	2022-01-19	NA	AVRL	Flu_A_H3-Vi99990010_po	99	0	0
AE0000100A9F46	Bird	Preschool #1	2022-01-05 07:43:00	2022-01-19	NA	AVRL	18s-Hs99999901_s1	25.8689	0.982065	1.389
AE0000100A9F46	Bird	Preschool #1	2022-01-05 07:43:00	2022-01-19	NA	AVRL	Flu_B_pan-Vi99990012_po	99	0	0
AE0000100A9F46	Bird	Preschool #1	2022-01-05 07:43:00	2022-01-19	NA	AVRL	hPIV1-Vi06439642_s1	99	0	0
AE0000100A9F46	Bird	Preschool #1	2022-01-05 07:43:00	2022-01-19	NA	AVRL	hPIV2-Vi06439672_s1	99	0	0
AE0000100A9F46	Bird	Preschool #1	2022-01-05 07:43:00	2022-01-19	NA	AVRL	hPIV3-Vi06439670_s1	99	0	0
AE0000100A9F46	Bird	Preschool #1	2022-01-05 07:43:00	2022-01-19	NA	AVRL	hPIV4-Vi99990005_po	99	0	0.519628
AE0000100A9F46	Bird	Preschool #1	2022-01-05 07:43:00	2022-01-19	NA	AVRL	RSVA-Vi99990014_po	99	0	1.09674
AE0000100A9F46	Bird	Preschool #1	2022-01-05 07:43:00	2022-01-19	NA	AVRL	RSVB -Vi99990015_po	99	0	0
AE0000100A9F46	Bird	Preschool #1	2022-01-05 07:43:00	2022-01-19	NA	AVRL	hMPV-Vi99990004_po	99	0	0
AE0000100A9F46	Bird	Preschool #1	2022-01-05 07:43:00	2022-01-19	NA	AVRL	Measles -Vi99990013_po	99	0	0.485858
AE0000100A9F46	Bird	Preschool #1	2022-01-05 07:43:00	2022-01-19	NA	AVRL	CoV_229E-Vi06439671_s1	99	0	0
AE0000100A9F46	Bird	Preschool #1	2022-01-05 07:43:00	2022-01-19	NA	AVRL	CoV_HKU1-Vi06439674_s1	99	0	0
AE0000100A9F46	Bird	Preschool #1	2022-01-05 07:43:00	2022-01-19	NA	AVRL	CoV_NL63-Vi06439673_s1	99	0	0
AE0000100A9F46	Bird	Preschool #1	2022-01-05 07:43:00	2022-01-19	NA	AVRL	CoV_OC43-Vi06439646_s1	99	0	0.4273
AE0000100A9F46	Bird	Preschool #1	2022-01-05 07:43:00	2022-01-19	NA	AVRL	Mumps-Vi06439657_s1	2.69487	0.81106	0
AE0000100A9F46	Bird	Preschool #1	2022-01-05 07:43:00	2022-01-19	NA	AVRL	MERS_CoV-Vi06439644_s1	99	0	0
AE0000100A9F46	Bird	Preschool #1	2022-01-05 07:43:00	2022-01-19	NA	AVRL	SARS_CoV-Vi06439634_s1	99	0	0
AE0000100A9F46	Bird	Preschool #1	2022-01-05 07:43:00	2022-01-19	NA	AVRL	EV_pan-Vi06439631_s1	99	0	0
AE0000100A9F46	Bird	Preschool #1	2022-01-05 07:43:00	2022-01-19	NA	AVRL	EV_D68-Vi06439669_s1	99	0	0
AE0000100A9F46	Bird	Preschool #1	2022-01-05 07:43:00	2022-01-19	NA	AVRL	RV_1of2-Vi99990016_po	37.652	0.661406	1.17724
AE0000100A9F46	Bird	Preschool #1	2022-01-05 07:43:00	2022-01-19	NA	AVRL	RV_2of2-Vi99990017_po	99	0	0
AE0000100A9F46	Bird	Preschool #1	2022-01-05 07:43:00	2022-01-19	NA	AVRL	HPeV-Vi99990006_po	99	0	0
AE0000100A9F46	Bird	Preschool #1	2022-01-05 07:43:00	2022-01-19	NA	AVRL	Xeno-Ac00010014_a1	99	0	0
AE0000100A9F46	Bird	Preschool #1	2022-01-05 07:43:00	2022-01-19	NA	AVRL	Bordetella-Ba06439624_s1	99	0	0
AE0000100A9F46	Bird	Preschool #1	2022-01-05 07:43:00	2022-01-19	NA	AVRL	SARS-CoV2S-Vi07918636_s1_s1	99	0	0
AE0000100A9F46	Bird	Preschool #1	2022-01-05 07:43:00	2022-01-19	NA	AVRL	B.pertussis-Ba06439623_s1	2.27354	0.622598	0.60677
AE0000100A9F46	Bird	Preschool #1	2022-01-05 07:43:00	2022-01-19	NA	AVRL	SARS-CoV2N-Vi07918637_s1	99	0	0
AE0000100A9F46	Bird	Preschool #1	2022-01-05 07:43:00	2022-01-19	NA	AVRL	C.pneumoniae-Ba06439616_s1	99	0	0
AE0000100A9F46	Bird	Preschool #1	2022-01-05 07:43:00	2022-01-19	NA	AVRL	H.influenzae-Ba06439625_s1	35.0175	0.97362	1.51576
AE0000100A9F46	Bird	Preschool #1	2022-01-05 07:43:00	2022-01-19	NA	AVRL	K.pneumoniae-Ba04932083_s1	29.6302	0.962482	1.40459
AE0000100A9F46	Bird	Preschool #1	2022-01-05 07:43:00	2022-01-19	NA	AVRL	L.pneumophila-Ba06439617_s1	99	0	0
AE0000100A9F46	Bird	Preschool #1	2022-01-05 07:43:00	2022-01-19	NA	AVRL	M.catarrhalis-Ba06439622_s1	29.7351	0.963688	1.49751
AE0000100A9F46	Bird	Preschool #1	2022-01-05 07:43:00	2022-01-19	NA	AVRL	M.pneumoniae-Ba06439620_s1	99	0	0
AE0000100A9F46	Bird	Preschool #1	2022-01-05 07:43:00	2022-01-19	NA	AVRL	S.aureus-Ba04646259_s1	28.4798	0.97543	1.51766
AE0000100A9F46	Bird	Preschool #1	2022-01-05 07:43:00	2022-01-19	NA	AVRL	S.pneumoniae-Ba06439619_s1	32.8286	0.886017	1.33684
AE0000100A9F46	Bird	Preschool #1	2022-01-05 07:43:00	2022-01-19	NA	AVRL	P.jirovecii-Fn06439626_s1	33.839	0.918904	1.30086
AE0000100A9F46	Bird	Preschool #1	2022-01-05 07:43:00	2022-01-19	NA	AVRL	B.atrophaeus-Ba06596576_s1	99	0	0
AE0000100A9F46	Bird	Preschool #1	2022-01-05 07:43:00	2022-01-19	NA	AVRL	RPPH1-Hs04930436_g1	27.0621	0.976091	1.19126
AE0000100A0D36	Duncan	Campus Coffee Shop	2022-01-12 10:39:00	2022-01-13 12:15:00	25.6	AVRL	AdV_1of2-Vi99990001_po	34.0916	0.953613	1.3889
AE0000100A0D36	Duncan	Campus Coffee Shop	2022-01-12 10:39:00	2022-01-13 12:15:00	25.6	AVRL	AdV_2of2-Vi99990002_po	99	0	0
AE0000100A0D36	Duncan	Campus Coffee Shop	2022-01-12 10:39:00	2022-01-13 12:15:00	25.6	AVRL	HBoV-Vi99990003_po	33.835	0.975363	1.24408
AE0000100A0D36	Duncan	Campus Coffee Shop	2022-01-12 10:39:00	2022-01-13 12:15:00	25.6	AVRL	HHV3-Vi06439647_s1	2.13848	0.724799	0
AE0000100A0D36	Duncan	Campus Coffee Shop	2022-01-12 10:39:00	2022-01-13 12:15:00	25.6	AVRL	HHV4-Vi06439675_s1	29.4153	0.988067	1.47407
AE0000100A0D36	Duncan	Campus Coffee Shop	2022-01-12 10:39:00	2022-01-13 12:15:00	25.6	AVRL	HHV5-Vi06439643_s1	99	0	0
AE0000100A0D36	Duncan	Campus Coffee Shop	2022-01-12 10:39:00	2022-01-13 12:15:00	25.6	AVRL	HHV6-Vi06439627_s1	99	0	0
AE0000100A0D36	Duncan	Campus Coffee Shop	2022-01-12 10:39:00	2022-01-13 12:15:00	25.6	AVRL	Flu_A_pan-Vi99990011_po	99	0	0
AE0000100A0D36	Duncan	Campus Coffee Shop	2022-01-12 10:39:00	2022-01-13 12:15:00	25.6	AVRL	Flu_A_H1-Vi99990009_po	99	0	0
AE0000100A0D36	Duncan	Campus Coffee Shop	2022-01-12 10:39:00	2022-01-13 12:15:00	25.6	AVRL	Flu_A_H3-Vi99990010_po	99	0	0
AE0000100A0D36	Duncan	Campus Coffee Shop	2022-01-12 10:39:00	2022-01-13 12:15:00	25.6	AVRL	18s-Hs99999901_s1	30.2095	0.98881	1.41158
AE0000100A0D36	Duncan	Campus Coffee Shop	2022-01-12 10:39:00	2022-01-13 12:15:00	25.6	AVRL	Flu_B_pan-Vi99990012_po	99	0	0
AE0000100A0D36	Duncan	Campus Coffee Shop	2022-01-12 10:39:00	2022-01-13 12:15:00	25.6	AVRL	hPIV1-Vi06439642_s1	99	0	0
AE0000100A0D36	Duncan	Campus Coffee Shop	2022-01-12 10:39:00	2022-01-13 12:15:00	25.6	AVRL	hPIV2-Vi06439672_s1	99	0	0
AE0000100A0D36	Duncan	Campus Coffee Shop	2022-01-12 10:39:00	2022-01-13 12:15:00	25.6	AVRL	hPIV3-Vi06439670_s1	99	0	0
AE0000100A0D36	Duncan	Campus Coffee Shop	2022-01-12 10:39:00	2022-01-13 12:15:00	25.6	AVRL	hPIV4-Vi99990005_po	99	0	0.0779266
AE0000100A0D36	Duncan	Campus Coffee Shop	2022-01-12 10:39:00	2022-01-13 12:15:00	25.6	AVRL	RSVA-Vi99990014_po	99	0	0
AE0000100A0D36	Duncan	Campus Coffee Shop	2022-01-12 10:39:00	2022-01-13 12:15:00	25.6	AVRL	RSVB -Vi99990015_po	99	0	0
AE0000100A0D36	Duncan	Campus Coffee Shop	2022-01-12 10:39:00	2022-01-13 12:15:00	25.6	AVRL	hMPV-Vi99990004_po	99	0	0
AE0000100A0D36	Duncan	Campus Coffee Shop	2022-01-12 10:39:00	2022-01-13 12:15:00	25.6	AVRL	Measles -Vi99990013_po	99	0	0.43278
AE0000100A0D36	Duncan	Campus Coffee Shop	2022-01-12 10:39:00	2022-01-13 12:15:00	25.6	AVRL	CoV_229E-Vi06439671_s1	99	0	0
AE0000100A0D36	Duncan	Campus Coffee Shop	2022-01-12 10:39:00	2022-01-13 12:15:00	25.6	AVRL	CoV_HKU1-Vi06439674_s1	99	0	0
AE0000100A0D36	Duncan	Campus Coffee Shop	2022-01-12 10:39:00	2022-01-13 12:15:00	25.6	AVRL	CoV_NL63-Vi06439673_s1	99	0	0
AE0000100A0D36	Duncan	Campus Coffee Shop	2022-01-12 10:39:00	2022-01-13 12:15:00	25.6	AVRL	CoV_OC43-Vi06439646_s1	99	0	0
AE0000100A0D36	Duncan	Campus Coffee Shop	2022-01-12 10:39:00	2022-01-13 12:15:00	25.6	AVRL	Mumps-Vi06439657_s1	2.77347	0.780513	0
AE0000100A0D36	Duncan	Campus Coffee Shop	2022-01-12 10:39:00	2022-01-13 12:15:00	25.6	AVRL	MERS_CoV-Vi06439644_s1	1.75308	0.806982	0
AE0000100A0D36	Duncan	Campus Coffee Shop	2022-01-12 10:39:00	2022-01-13 12:15:00	25.6	AVRL	SARS_CoV-Vi06439634_s1	99	0	0
AE0000100A0D36	Duncan	Campus Coffee Shop	2022-01-12 10:39:00	2022-01-13 12:15:00	25.6	AVRL	EV_pan-Vi06439631_s1	99	0	0
AE0000100A0D36	Duncan	Campus Coffee Shop	2022-01-12 10:39:00	2022-01-13 12:15:00	25.6	AVRL	EV_D68-Vi06439669_s1	99	0	0
AE0000100A0D36	Duncan	Campus Coffee Shop	2022-01-12 10:39:00	2022-01-13 12:15:00	25.6	AVRL	RV_1of2-Vi99990016_po	99	0	1.13566
AE0000100A0D36	Duncan	Campus Coffee Shop	2022-01-12 10:39:00	2022-01-13 12:15:00	25.6	AVRL	RV_2of2-Vi99990017_po	99	0	0
AE0000100A0D36	Duncan	Campus Coffee Shop	2022-01-12 10:39:00	2022-01-13 12:15:00	25.6	AVRL	HPeV-Vi99990006_po	99	0	0
AE0000100A0D36	Duncan	Campus Coffee Shop	2022-01-12 10:39:00	2022-01-13 12:15:00	25.6	AVRL	Xeno-Ac00010014_a1	3.13663	0.854992	0
AE0000100A0D36	Duncan	Campus Coffee Shop	2022-01-12 10:39:00	2022-01-13 12:15:00	25.6	AVRL	Bordetella-Ba06439624_s1	99	0	0
AE0000100A0D36	Duncan	Campus Coffee Shop	2022-01-12 10:39:00	2022-01-13 12:15:00	25.6	AVRL	SARS-CoV2S-Vi07918636_s1_s1	99	0	0
AE0000100A0D36	Duncan	Campus Coffee Shop	2022-01-12 10:39:00	2022-01-13 12:15:00	25.6	AVRL	B.pertussis-Ba06439623_s1	99	0	0
AE0000100A0D36	Duncan	Campus Coffee Shop	2022-01-12 10:39:00	2022-01-13 12:15:00	25.6	AVRL	SARS-CoV2N-Vi07918637_s1	99	0	0.714028
AE0000100A0D36	Duncan	Campus Coffee Shop	2022-01-12 10:39:00	2022-01-13 12:15:00	25.6	AVRL	C.pneumoniae-Ba06439616_s1	99	0	0
AE0000100A0D36	Duncan	Campus Coffee Shop	2022-01-12 10:39:00	2022-01-13 12:15:00	25.6	AVRL	H.influenzae-Ba06439625_s1	99	0	0
AE0000100A0D36	Duncan	Campus Coffee Shop	2022-01-12 10:39:00	2022-01-13 12:15:00	25.6	AVRL	K.pneumoniae-Ba04932083_s1	31.9243	0.99025	1.39769
AE0000100A0D36	Duncan	Campus Coffee Shop	2022-01-12 10:39:00	2022-01-13 12:15:00	25.6	AVRL	L.pneumophila-Ba06439617_s1	99	0	0
AE0000100A0D36	Duncan	Campus Coffee Shop	2022-01-12 10:39:00	2022-01-13 12:15:00	25.6	AVRL	M.catarrhalis-Ba06439622_s1	99	0	0
AE0000100A0D36	Duncan	Campus Coffee Shop	2022-01-12 10:39:00	2022-01-13 12:15:00	25.6	AVRL	M.pneumoniae-Ba06439620_s1	99	0	0
AE0000100A0D36	Duncan	Campus Coffee Shop	2022-01-12 10:39:00	2022-01-13 12:15:00	25.6	AVRL	S.aureus-Ba04646259_s1	30.5116	0.97489	1.56729
AE0000100A0D36	Duncan	Campus Coffee Shop	2022-01-12 10:39:00	2022-01-13 12:15:00	25.6	AVRL	S.pneumoniae-Ba06439619_s1	99	0	0
AE0000100A0D36	Duncan	Campus Coffee Shop	2022-01-12 10:39:00	2022-01-13 12:15:00	25.6	AVRL	P.jirovecii-Fn06439626_s1	99	0	0
AE0000100A0D36	Duncan	Campus Coffee Shop	2022-01-12 10:39:00	2022-01-13 12:15:00	25.6	AVRL	B.atrophaeus-Ba06596576_s1	99	0	0
AE0000100A0D36	Duncan	Campus Coffee Shop	2022-01-12 10:39:00	2022-01-13 12:15:00	25.6	AVRL	RPPH1-Hs04930436_g1	29.5509	0.980749	1.21753
AE000010057227	Jabbar	Campus Athletic Training Facility	2022-01-12 08:07:00	2022-01-19 07:19:00	167.2	AVRL	AdV_1of2-Vi99990001_po	99	0	0
AE000010057227	Jabbar	Campus Athletic Training Facility	2022-01-12 08:07:00	2022-01-19 07:19:00	167.2	AVRL	AdV_2of2-Vi99990002_po	99	0	0
AE000010057227	Jabbar	Campus Athletic Training Facility	2022-01-12 08:07:00	2022-01-19 07:19:00	167.2	AVRL	HBoV-Vi99990003_po	99	0	0
AE000010057227	Jabbar	Campus Athletic Training Facility	2022-01-12 08:07:00	2022-01-19 07:19:00	167.2	AVRL	HHV3-Vi06439647_s1	99	0	0
AE000010057227	Jabbar	Campus Athletic Training Facility	2022-01-12 08:07:00	2022-01-19 07:19:00	167.2	AVRL	HHV4-Vi06439675_s1	31.5012	0.966181	1.47694
AE000010057227	Jabbar	Campus Athletic Training Facility	2022-01-12 08:07:00	2022-01-19 07:19:00	167.2	AVRL	HHV5-Vi06439643_s1	99	0	0
AE000010057227	Jabbar	Campus Athletic Training Facility	2022-01-12 08:07:00	2022-01-19 07:19:00	167.2	AVRL	HHV6-Vi06439627_s1	99	0	0
AE000010057227	Jabbar	Campus Athletic Training Facility	2022-01-12 08:07:00	2022-01-19 07:19:00	167.2	AVRL	Flu_A_pan-Vi99990011_po	33.1365	0.95916	1.50584
AE000010057227	Jabbar	Campus Athletic Training Facility	2022-01-12 08:07:00	2022-01-19 07:19:00	167.2	AVRL	Flu_A_H1-Vi99990009_po	99	0	0
AE000010057227	Jabbar	Campus Athletic Training Facility	2022-01-12 08:07:00	2022-01-19 07:19:00	167.2	AVRL	Flu_A_H3-Vi99990010_po	35.2539	0.986033	1.63825
AE000010057227	Jabbar	Campus Athletic Training Facility	2022-01-12 08:07:00	2022-01-19 07:19:00	167.2	AVRL	18s-Hs99999901_s1	27.3271	0.983571	1.39076
AE000010057227	Jabbar	Campus Athletic Training Facility	2022-01-12 08:07:00	2022-01-19 07:19:00	167.2	AVRL	Flu_B_pan-Vi99990012_po	99	0	0
AE000010057227	Jabbar	Campus Athletic Training Facility	2022-01-12 08:07:00	2022-01-19 07:19:00	167.2	AVRL	hPIV1-Vi06439642_s1	99	0	0
AE000010057227	Jabbar	Campus Athletic Training Facility	2022-01-12 08:07:00	2022-01-19 07:19:00	167.2	AVRL	hPIV2-Vi06439672_s1	1.91143	0.559273	0
AE000010057227	Jabbar	Campus Athletic Training Facility	2022-01-12 08:07:00	2022-01-19 07:19:00	167.2	AVRL	hPIV3-Vi06439670_s1	99	0	0
AE000010057227	Jabbar	Campus Athletic Training Facility	2022-01-12 08:07:00	2022-01-19 07:19:00	167.2	AVRL	hPIV4-Vi99990005_po	99	0	0.424
AE000010057227	Jabbar	Campus Athletic Training Facility	2022-01-12 08:07:00	2022-01-19 07:19:00	167.2	AVRL	RSVA-Vi99990014_po	99	0	0
AE000010057227	Jabbar	Campus Athletic Training Facility	2022-01-12 08:07:00	2022-01-19 07:19:00	167.2	AVRL	RSVB -Vi99990015_po	33.6704	0.873995	1.0131
AE000010057227	Jabbar	Campus Athletic Training Facility	2022-01-12 08:07:00	2022-01-19 07:19:00	167.2	AVRL	hMPV-Vi99990004_po	99	0	0
AE000010057227	Jabbar	Campus Athletic Training Facility	2022-01-12 08:07:00	2022-01-19 07:19:00	167.2	AVRL	Measles -Vi99990013_po	99	0	0
AE000010057227	Jabbar	Campus Athletic Training Facility	2022-01-12 08:07:00	2022-01-19 07:19:00	167.2	AVRL	CoV_229E-Vi06439671_s1	99	0	0
AE000010057227	Jabbar	Campus Athletic Training Facility	2022-01-12 08:07:00	2022-01-19 07:19:00	167.2	AVRL	CoV_HKU1-Vi06439674_s1	99	0	0
AE000010057227	Jabbar	Campus Athletic Training Facility	2022-01-12 08:07:00	2022-01-19 07:19:00	167.2	AVRL	CoV_NL63-Vi06439673_s1	99	0	0
AE000010057227	Jabbar	Campus Athletic Training Facility	2022-01-12 08:07:00	2022-01-19 07:19:00	167.2	AVRL	CoV_OC43-Vi06439646_s1	99	0	0
AE000010057227	Jabbar	Campus Athletic Training Facility	2022-01-12 08:07:00	2022-01-19 07:19:00	167.2	AVRL	Mumps-Vi06439657_s1	4.04922	0.716089	0
AE000010057227	Jabbar	Campus Athletic Training Facility	2022-01-12 08:07:00	2022-01-19 07:19:00	167.2	AVRL	MERS_CoV-Vi06439644_s1	2.10136	0.695066	0
AE000010057227	Jabbar	Campus Athletic Training Facility	2022-01-12 08:07:00	2022-01-19 07:19:00	167.2	AVRL	SARS_CoV-Vi06439634_s1	99	0	0
AE000010057227	Jabbar	Campus Athletic Training Facility	2022-01-12 08:07:00	2022-01-19 07:19:00	167.2	AVRL	EV_pan-Vi06439631_s1	99	0	0
AE000010057227	Jabbar	Campus Athletic Training Facility	2022-01-12 08:07:00	2022-01-19 07:19:00	167.2	AVRL	EV_D68-Vi06439669_s1	99	0	0
AE000010057227	Jabbar	Campus Athletic Training Facility	2022-01-12 08:07:00	2022-01-19 07:19:00	167.2	AVRL	RV_1of2-Vi99990016_po	99	0	0.905051
AE000010057227	Jabbar	Campus Athletic Training Facility	2022-01-12 08:07:00	2022-01-19 07:19:00	167.2	AVRL	RV_2of2-Vi99990017_po	99	0	0
AE000010057227	Jabbar	Campus Athletic Training Facility	2022-01-12 08:07:00	2022-01-19 07:19:00	167.2	AVRL	HPeV-Vi99990006_po	99	0	0.463622
AE000010057227	Jabbar	Campus Athletic Training Facility	2022-01-12 08:07:00	2022-01-19 07:19:00	167.2	AVRL	Xeno-Ac00010014_a1	99	0	0
AE000010057227	Jabbar	Campus Athletic Training Facility	2022-01-12 08:07:00	2022-01-19 07:19:00	167.2	AVRL	Bordetella-Ba06439624_s1	99	0	0
AE000010057227	Jabbar	Campus Athletic Training Facility	2022-01-12 08:07:00	2022-01-19 07:19:00	167.2	AVRL	SARS-CoV2S-Vi07918636_s1_s1	36.3639	0.943958	1.45577
AE000010057227	Jabbar	Campus Athletic Training Facility	2022-01-12 08:07:00	2022-01-19 07:19:00	167.2	AVRL	B.pertussis-Ba06439623_s1	99	0	0
AE000010057227	Jabbar	Campus Athletic Training Facility	2022-01-12 08:07:00	2022-01-19 07:19:00	167.2	AVRL	SARS-CoV2N-Vi07918637_s1	34.1855	0.971229	1.46189
AE000010057227	Jabbar	Campus Athletic Training Facility	2022-01-12 08:07:00	2022-01-19 07:19:00	167.2	AVRL	C.pneumoniae-Ba06439616_s1	99	0	0
AE000010057227	Jabbar	Campus Athletic Training Facility	2022-01-12 08:07:00	2022-01-19 07:19:00	167.2	AVRL	H.influenzae-Ba06439625_s1	99	0	0.516975
AE000010057227	Jabbar	Campus Athletic Training Facility	2022-01-12 08:07:00	2022-01-19 07:19:00	167.2	AVRL	K.pneumoniae-Ba04932083_s1	30.6847	0.981884	1.44633
AE000010057227	Jabbar	Campus Athletic Training Facility	2022-01-12 08:07:00	2022-01-19 07:19:00	167.2	AVRL	L.pneumophila-Ba06439617_s1	99	0	0
AE000010057227	Jabbar	Campus Athletic Training Facility	2022-01-12 08:07:00	2022-01-19 07:19:00	167.2	AVRL	M.catarrhalis-Ba06439622_s1	37.1754	0.894233	1.29152
AE000010057227	Jabbar	Campus Athletic Training Facility	2022-01-12 08:07:00	2022-01-19 07:19:00	167.2	AVRL	M.pneumoniae-Ba06439620_s1	99	0	0
AE000010057227	Jabbar	Campus Athletic Training Facility	2022-01-12 08:07:00	2022-01-19 07:19:00	167.2	AVRL	S.aureus-Ba04646259_s1	26.6842	0.991224	1.55149
AE000010057227	Jabbar	Campus Athletic Training Facility	2022-01-12 08:07:00	2022-01-19 07:19:00	167.2	AVRL	S.pneumoniae-Ba06439619_s1	99	0	0
AE000010057227	Jabbar	Campus Athletic Training Facility	2022-01-12 08:07:00	2022-01-19 07:19:00	167.2	AVRL	P.jirovecii-Fn06439626_s1	32.5201	0.923719	1.26683
AE000010057227	Jabbar	Campus Athletic Training Facility	2022-01-12 08:07:00	2022-01-19 07:19:00	167.2	AVRL	B.atrophaeus-Ba06596576_s1	99	0	0
AE000010057227	Jabbar	Campus Athletic Training Facility	2022-01-12 08:07:00	2022-01-19 07:19:00	167.2	AVRL	RPPH1-Hs04930436_g1	28.2695	0.987663	1.17331
AE000010048934	Russell	K-12 School #2	2022-01-05 09:16:00	2022-01-19	NA	AVRL	AdV_1of2-Vi99990001_po	34.1285	0.967547	1.38147
AE000010048934	Russell	K-12 School #2	2022-01-05 09:16:00	2022-01-19	NA	AVRL	AdV_2of2-Vi99990002_po	99	0	0
AE000010048934	Russell	K-12 School #2	2022-01-05 09:16:00	2022-01-19	NA	AVRL	HBoV-Vi99990003_po	32.7145	0.952948	1.08468
AE000010048934	Russell	K-12 School #2	2022-01-05 09:16:00	2022-01-19	NA	AVRL	HHV3-Vi06439647_s1	99	0	0
AE000010048934	Russell	K-12 School #2	2022-01-05 09:16:00	2022-01-19	NA	AVRL	HHV4-Vi06439675_s1	33.2899	0.965134	1.47774
AE000010048934	Russell	K-12 School #2	2022-01-05 09:16:00	2022-01-19	NA	AVRL	HHV5-Vi06439643_s1	33.2509	0.985847	1.49129
AE000010048934	Russell	K-12 School #2	2022-01-05 09:16:00	2022-01-19	NA	AVRL	HHV6-Vi06439627_s1	99	0	0
AE000010048934	Russell	K-12 School #2	2022-01-05 09:16:00	2022-01-19	NA	AVRL	Flu_A_pan-Vi99990011_po	99	0	0.452823
AE000010048934	Russell	K-12 School #2	2022-01-05 09:16:00	2022-01-19	NA	AVRL	Flu_A_H1-Vi99990009_po	99	0	0
AE000010048934	Russell	K-12 School #2	2022-01-05 09:16:00	2022-01-19	NA	AVRL	Flu_A_H3-Vi99990010_po	99	0	0
AE000010048934	Russell	K-12 School #2	2022-01-05 09:16:00	2022-01-19	NA	AVRL	18s-Hs99999901_s1	24.8138	0.993269	1.40897
AE000010048934	Russell	K-12 School #2	2022-01-05 09:16:00	2022-01-19	NA	AVRL	Flu_B_pan-Vi99990012_po	99	0	0
AE000010048934	Russell	K-12 School #2	2022-01-05 09:16:00	2022-01-19	NA	AVRL	hPIV1-Vi06439642_s1	99	0	0
AE000010048934	Russell	K-12 School #2	2022-01-05 09:16:00	2022-01-19	NA	AVRL	hPIV2-Vi06439672_s1	99	0	0.471319
AE000010048934	Russell	K-12 School #2	2022-01-05 09:16:00	2022-01-19	NA	AVRL	hPIV3-Vi06439670_s1	99	0	0
AE000010048934	Russell	K-12 School #2	2022-01-05 09:16:00	2022-01-19	NA	AVRL	hPIV4-Vi99990005_po	30.3943	0.572856	0.590088
AE000010048934	Russell	K-12 School #2	2022-01-05 09:16:00	2022-01-19	NA	AVRL	RSVA-Vi99990014_po	99	0	0
AE000010048934	Russell	K-12 School #2	2022-01-05 09:16:00	2022-01-19	NA	AVRL	RSVB -Vi99990015_po	33.7178	0.659212	0
AE000010048934	Russell	K-12 School #2	2022-01-05 09:16:00	2022-01-19	NA	AVRL	hMPV-Vi99990004_po	99	0	0
AE000010048934	Russell	K-12 School #2	2022-01-05 09:16:00	2022-01-19	NA	AVRL	Measles -Vi99990013_po	99	0	0
AE000010048934	Russell	K-12 School #2	2022-01-05 09:16:00	2022-01-19	NA	AVRL	CoV_229E-Vi06439671_s1	99	0	0
AE000010048934	Russell	K-12 School #2	2022-01-05 09:16:00	2022-01-19	NA	AVRL	CoV_HKU1-Vi06439674_s1	99	0	0
AE000010048934	Russell	K-12 School #2	2022-01-05 09:16:00	2022-01-19	NA	AVRL	CoV_NL63-Vi06439673_s1	99	0	0
AE000010048934	Russell	K-12 School #2	2022-01-05 09:16:00	2022-01-19	NA	AVRL	CoV_OC43-Vi06439646_s1	99	0	0
AE000010048934	Russell	K-12 School #2	2022-01-05 09:16:00	2022-01-19	NA	AVRL	Mumps-Vi06439657_s1	99	0	0
AE000010048934	Russell	K-12 School #2	2022-01-05 09:16:00	2022-01-19	NA	AVRL	MERS_CoV-Vi06439644_s1	99	0	0.571876
AE000010048934	Russell	K-12 School #2	2022-01-05 09:16:00	2022-01-19	NA	AVRL	SARS_CoV-Vi06439634_s1	99	0	0
AE000010048934	Russell	K-12 School #2	2022-01-05 09:16:00	2022-01-19	NA	AVRL	EV_pan-Vi06439631_s1	99	0	0
AE000010048934	Russell	K-12 School #2	2022-01-05 09:16:00	2022-01-19	NA	AVRL	EV_D68-Vi06439669_s1	99	0	0
AE000010048934	Russell	K-12 School #2	2022-01-05 09:16:00	2022-01-19	NA	AVRL	RV_1of2-Vi99990016_po	99	0	0
AE000010048934	Russell	K-12 School #2	2022-01-05 09:16:00	2022-01-19	NA	AVRL	RV_2of2-Vi99990017_po	99	0	0
AE000010048934	Russell	K-12 School #2	2022-01-05 09:16:00	2022-01-19	NA	AVRL	HPeV-Vi99990006_po	99	0	0
AE000010048934	Russell	K-12 School #2	2022-01-05 09:16:00	2022-01-19	NA	AVRL	Xeno-Ac00010014_a1	99	0	0
AE000010048934	Russell	K-12 School #2	2022-01-05 09:16:00	2022-01-19	NA	AVRL	Bordetella-Ba06439624_s1	99	0	0
AE000010048934	Russell	K-12 School #2	2022-01-05 09:16:00	2022-01-19	NA	AVRL	SARS-CoV2S-Vi07918636_s1_s1	99	0	0
AE000010048934	Russell	K-12 School #2	2022-01-05 09:16:00	2022-01-19	NA	AVRL	B.pertussis-Ba06439623_s1	99	0	0
AE000010048934	Russell	K-12 School #2	2022-01-05 09:16:00	2022-01-19	NA	AVRL	SARS-CoV2N-Vi07918637_s1	99	0	0.664038
AE000010048934	Russell	K-12 School #2	2022-01-05 09:16:00	2022-01-19	NA	AVRL	C.pneumoniae-Ba06439616_s1	99	0	0
AE000010048934	Russell	K-12 School #2	2022-01-05 09:16:00	2022-01-19	NA	AVRL	H.influenzae-Ba06439625_s1	35.6279	0.952417	1.4505
AE000010048934	Russell	K-12 School #2	2022-01-05 09:16:00	2022-01-19	NA	AVRL	K.pneumoniae-Ba04932083_s1	28.1537	0.989529	1.43791
AE000010048934	Russell	K-12 School #2	2022-01-05 09:16:00	2022-01-19	NA	AVRL	L.pneumophila-Ba06439617_s1	99	0	0
AE000010048934	Russell	K-12 School #2	2022-01-05 09:16:00	2022-01-19	NA	AVRL	M.catarrhalis-Ba06439622_s1	32.4387	0.977239	1.50976
AE000010048934	Russell	K-12 School #2	2022-01-05 09:16:00	2022-01-19	NA	AVRL	M.pneumoniae-Ba06439620_s1	99	0	0
AE000010048934	Russell	K-12 School #2	2022-01-05 09:16:00	2022-01-19	NA	AVRL	S.aureus-Ba04646259_s1	27.522	0.977336	1.55029
AE000010048934	Russell	K-12 School #2	2022-01-05 09:16:00	2022-01-19	NA	AVRL	S.pneumoniae-Ba06439619_s1	34.0145	0.947811	1.0492
AE000010048934	Russell	K-12 School #2	2022-01-05 09:16:00	2022-01-19	NA	AVRL	P.jirovecii-Fn06439626_s1	99	0	0.469656
AE000010048934	Russell	K-12 School #2	2022-01-05 09:16:00	2022-01-19	NA	AVRL	B.atrophaeus-Ba06596576_s1	99	0	0
AE000010048934	Russell	K-12 School #2	2022-01-05 09:16:00	2022-01-19	NA	AVRL	RPPH1-Hs04930436_g1	28.3433	0.985028	1.21823
AE00001004572A	Duncan	Campus Coffee Shop	2022-01-10 14:55:00	2022-01-12 10:39:00	43.7	AVRL	AdV_1of2-Vi99990001_po	33.6231	0.97715	1.47572
AE00001004572A	Duncan	Campus Coffee Shop	2022-01-10 14:55:00	2022-01-12 10:39:00	43.7	AVRL	AdV_2of2-Vi99990002_po	99	0	0
AE00001004572A	Duncan	Campus Coffee Shop	2022-01-10 14:55:00	2022-01-12 10:39:00	43.7	AVRL	HBoV-Vi99990003_po	99	0	0
AE00001004572A	Duncan	Campus Coffee Shop	2022-01-10 14:55:00	2022-01-12 10:39:00	43.7	AVRL	HHV3-Vi06439647_s1	99	0	0
AE00001004572A	Duncan	Campus Coffee Shop	2022-01-10 14:55:00	2022-01-12 10:39:00	43.7	AVRL	HHV4-Vi06439675_s1	28.6166	0.94768	1.46317
AE00001004572A	Duncan	Campus Coffee Shop	2022-01-10 14:55:00	2022-01-12 10:39:00	43.7	AVRL	HHV5-Vi06439643_s1	99	0	0
AE00001004572A	Duncan	Campus Coffee Shop	2022-01-10 14:55:00	2022-01-12 10:39:00	43.7	AVRL	HHV6-Vi06439627_s1	99	0	0
AE00001004572A	Duncan	Campus Coffee Shop	2022-01-10 14:55:00	2022-01-12 10:39:00	43.7	AVRL	Flu_A_pan-Vi99990011_po	99	0	0
AE00001004572A	Duncan	Campus Coffee Shop	2022-01-10 14:55:00	2022-01-12 10:39:00	43.7	AVRL	Flu_A_H1-Vi99990009_po	99	0	0.439938
AE00001004572A	Duncan	Campus Coffee Shop	2022-01-10 14:55:00	2022-01-12 10:39:00	43.7	AVRL	Flu_A_H3-Vi99990010_po	99	0	0.398557
AE00001004572A	Duncan	Campus Coffee Shop	2022-01-10 14:55:00	2022-01-12 10:39:00	43.7	AVRL	18s-Hs99999901_s1	31.224	0.986221	1.40727
AE00001004572A	Duncan	Campus Coffee Shop	2022-01-10 14:55:00	2022-01-12 10:39:00	43.7	AVRL	Flu_B_pan-Vi99990012_po	99	0	0
AE00001004572A	Duncan	Campus Coffee Shop	2022-01-10 14:55:00	2022-01-12 10:39:00	43.7	AVRL	hPIV1-Vi06439642_s1	99	0	0
AE00001004572A	Duncan	Campus Coffee Shop	2022-01-10 14:55:00	2022-01-12 10:39:00	43.7	AVRL	hPIV2-Vi06439672_s1	99	0	0
AE00001004572A	Duncan	Campus Coffee Shop	2022-01-10 14:55:00	2022-01-12 10:39:00	43.7	AVRL	hPIV3-Vi06439670_s1	99	0	0
AE00001004572A	Duncan	Campus Coffee Shop	2022-01-10 14:55:00	2022-01-12 10:39:00	43.7	AVRL	hPIV4-Vi99990005_po	99	0	0
AE00001004572A	Duncan	Campus Coffee Shop	2022-01-10 14:55:00	2022-01-12 10:39:00	43.7	AVRL	RSVA-Vi99990014_po	99	0	0
AE00001004572A	Duncan	Campus Coffee Shop	2022-01-10 14:55:00	2022-01-12 10:39:00	43.7	AVRL	RSVB -Vi99990015_po	99	0	0
AE00001004572A	Duncan	Campus Coffee Shop	2022-01-10 14:55:00	2022-01-12 10:39:00	43.7	AVRL	hMPV-Vi99990004_po	99	0	0.600788
AE00001004572A	Duncan	Campus Coffee Shop	2022-01-10 14:55:00	2022-01-12 10:39:00	43.7	AVRL	Measles -Vi99990013_po	99	0	0.359802
AE00001004572A	Duncan	Campus Coffee Shop	2022-01-10 14:55:00	2022-01-12 10:39:00	43.7	AVRL	CoV_229E-Vi06439671_s1	99	0	0
AE00001004572A	Duncan	Campus Coffee Shop	2022-01-10 14:55:00	2022-01-12 10:39:00	43.7	AVRL	CoV_HKU1-Vi06439674_s1	99	0	0
AE00001004572A	Duncan	Campus Coffee Shop	2022-01-10 14:55:00	2022-01-12 10:39:00	43.7	AVRL	CoV_NL63-Vi06439673_s1	99	0	0
AE00001004572A	Duncan	Campus Coffee Shop	2022-01-10 14:55:00	2022-01-12 10:39:00	43.7	AVRL	CoV_OC43-Vi06439646_s1	99	0	0
AE00001004572A	Duncan	Campus Coffee Shop	2022-01-10 14:55:00	2022-01-12 10:39:00	43.7	AVRL	Mumps-Vi06439657_s1	3.70801	0.745297	0
AE00001004572A	Duncan	Campus Coffee Shop	2022-01-10 14:55:00	2022-01-12 10:39:00	43.7	AVRL	MERS_CoV-Vi06439644_s1	99	0	0
AE00001004572A	Duncan	Campus Coffee Shop	2022-01-10 14:55:00	2022-01-12 10:39:00	43.7	AVRL	SARS_CoV-Vi06439634_s1	99	0	0
AE00001004572A	Duncan	Campus Coffee Shop	2022-01-10 14:55:00	2022-01-12 10:39:00	43.7	AVRL	EV_pan-Vi06439631_s1	99	0	0
AE00001004572A	Duncan	Campus Coffee Shop	2022-01-10 14:55:00	2022-01-12 10:39:00	43.7	AVRL	EV_D68-Vi06439669_s1	99	0	0
AE00001004572A	Duncan	Campus Coffee Shop	2022-01-10 14:55:00	2022-01-12 10:39:00	43.7	AVRL	RV_1of2-Vi99990016_po	35.9586	0.949274	1.4052
AE00001004572A	Duncan	Campus Coffee Shop	2022-01-10 14:55:00	2022-01-12 10:39:00	43.7	AVRL	RV_2of2-Vi99990017_po	99	0	0
AE00001004572A	Duncan	Campus Coffee Shop	2022-01-10 14:55:00	2022-01-12 10:39:00	43.7	AVRL	HPeV-Vi99990006_po	99	0	0.568313
AE00001004572A	Duncan	Campus Coffee Shop	2022-01-10 14:55:00	2022-01-12 10:39:00	43.7	AVRL	Xeno-Ac00010014_a1	99	0	0
AE00001004572A	Duncan	Campus Coffee Shop	2022-01-10 14:55:00	2022-01-12 10:39:00	43.7	AVRL	Bordetella-Ba06439624_s1	99	0	0
AE00001004572A	Duncan	Campus Coffee Shop	2022-01-10 14:55:00	2022-01-12 10:39:00	43.7	AVRL	SARS-CoV2S-Vi07918636_s1_s1	99	0	0
AE00001004572A	Duncan	Campus Coffee Shop	2022-01-10 14:55:00	2022-01-12 10:39:00	43.7	AVRL	B.pertussis-Ba06439623_s1	99	0	0
AE00001004572A	Duncan	Campus Coffee Shop	2022-01-10 14:55:00	2022-01-12 10:39:00	43.7	AVRL	SARS-CoV2N-Vi07918637_s1	99	0	0
AE00001004572A	Duncan	Campus Coffee Shop	2022-01-10 14:55:00	2022-01-12 10:39:00	43.7	AVRL	C.pneumoniae-Ba06439616_s1	99	0	0
AE00001004572A	Duncan	Campus Coffee Shop	2022-01-10 14:55:00	2022-01-12 10:39:00	43.7	AVRL	H.influenzae-Ba06439625_s1	99	0	0.415048
AE00001004572A	Duncan	Campus Coffee Shop	2022-01-10 14:55:00	2022-01-12 10:39:00	43.7	AVRL	K.pneumoniae-Ba04932083_s1	33.0745	0.965584	1.41633
AE00001004572A	Duncan	Campus Coffee Shop	2022-01-10 14:55:00	2022-01-12 10:39:00	43.7	AVRL	L.pneumophila-Ba06439617_s1	99	0	0
AE00001004572A	Duncan	Campus Coffee Shop	2022-01-10 14:55:00	2022-01-12 10:39:00	43.7	AVRL	M.catarrhalis-Ba06439622_s1	99	0	0
AE00001004572A	Duncan	Campus Coffee Shop	2022-01-10 14:55:00	2022-01-12 10:39:00	43.7	AVRL	M.pneumoniae-Ba06439620_s1	99	0	0
AE00001004572A	Duncan	Campus Coffee Shop	2022-01-10 14:55:00	2022-01-12 10:39:00	43.7	AVRL	S.aureus-Ba04646259_s1	30.4208	0.988076	1.54684
AE00001004572A	Duncan	Campus Coffee Shop	2022-01-10 14:55:00	2022-01-12 10:39:00	43.7	AVRL	S.pneumoniae-Ba06439619_s1	99	0	0
AE00001004572A	Duncan	Campus Coffee Shop	2022-01-10 14:55:00	2022-01-12 10:39:00	43.7	AVRL	P.jirovecii-Fn06439626_s1	99	0	0.403259
AE00001004572A	Duncan	Campus Coffee Shop	2022-01-10 14:55:00	2022-01-12 10:39:00	43.7	AVRL	B.atrophaeus-Ba06596576_s1	99	0	0
AE00001004572A	Duncan	Campus Coffee Shop	2022-01-10 14:55:00	2022-01-12 10:39:00	43.7	AVRL	RPPH1-Hs04930436_g1	30.7913	0.977418	1.20275
AE00000F4DCA4F	Giannis	K-12 School #4	2022-01-12 08:19:00	2022-01-18 13:42:00	149.4	AVRL	AdV_1of2-Vi99990001_po	99	0	0
AE00000F4DCA4F	Giannis	K-12 School #4	2022-01-12 08:19:00	2022-01-18 13:42:00	149.4	AVRL	AdV_2of2-Vi99990002_po	99	0	0
AE00000F4DCA4F	Giannis	K-12 School #4	2022-01-12 08:19:00	2022-01-18 13:42:00	149.4	AVRL	HBoV-Vi99990003_po	99	0	0.988425
AE00000F4DCA4F	Giannis	K-12 School #4	2022-01-12 08:19:00	2022-01-18 13:42:00	149.4	AVRL	HHV3-Vi06439647_s1	2.51506	0.679686	0
AE00000F4DCA4F	Giannis	K-12 School #4	2022-01-12 08:19:00	2022-01-18 13:42:00	149.4	AVRL	HHV4-Vi06439675_s1	99	0	0
AE00000F4DCA4F	Giannis	K-12 School #4	2022-01-12 08:19:00	2022-01-18 13:42:00	149.4	AVRL	HHV5-Vi06439643_s1	34.9201	0.988474	1.48945
AE00000F4DCA4F	Giannis	K-12 School #4	2022-01-12 08:19:00	2022-01-18 13:42:00	149.4	AVRL	HHV6-Vi06439627_s1	99	0	0.179817
AE00000F4DCA4F	Giannis	K-12 School #4	2022-01-12 08:19:00	2022-01-18 13:42:00	149.4	AVRL	Flu_A_pan-Vi99990011_po	99	0	0
AE00000F4DCA4F	Giannis	K-12 School #4	2022-01-12 08:19:00	2022-01-18 13:42:00	149.4	AVRL	Flu_A_H1-Vi99990009_po	99	0	0
AE00000F4DCA4F	Giannis	K-12 School #4	2022-01-12 08:19:00	2022-01-18 13:42:00	149.4	AVRL	Flu_A_H3-Vi99990010_po	99	0	0
AE00000F4DCA4F	Giannis	K-12 School #4	2022-01-12 08:19:00	2022-01-18 13:42:00	149.4	AVRL	18s-Hs99999901_s1	26.836	0.966924	1.3776
AE00000F4DCA4F	Giannis	K-12 School #4	2022-01-12 08:19:00	2022-01-18 13:42:00	149.4	AVRL	Flu_B_pan-Vi99990012_po	99	0	0
AE00000F4DCA4F	Giannis	K-12 School #4	2022-01-12 08:19:00	2022-01-18 13:42:00	149.4	AVRL	hPIV1-Vi06439642_s1	99	0	0
AE00000F4DCA4F	Giannis	K-12 School #4	2022-01-12 08:19:00	2022-01-18 13:42:00	149.4	AVRL	hPIV2-Vi06439672_s1	99	0	0
AE00000F4DCA4F	Giannis	K-12 School #4	2022-01-12 08:19:00	2022-01-18 13:42:00	149.4	AVRL	hPIV3-Vi06439670_s1	99	0	0
AE00000F4DCA4F	Giannis	K-12 School #4	2022-01-12 08:19:00	2022-01-18 13:42:00	149.4	AVRL	hPIV4-Vi99990005_po	99	0	0.438624
AE00000F4DCA4F	Giannis	K-12 School #4	2022-01-12 08:19:00	2022-01-18 13:42:00	149.4	AVRL	RSVA-Vi99990014_po	99	0	0
AE00000F4DCA4F	Giannis	K-12 School #4	2022-01-12 08:19:00	2022-01-18 13:42:00	149.4	AVRL	RSVB -Vi99990015_po	99	0	0
AE00000F4DCA4F	Giannis	K-12 School #4	2022-01-12 08:19:00	2022-01-18 13:42:00	149.4	AVRL	hMPV-Vi99990004_po	99	0	0
AE00000F4DCA4F	Giannis	K-12 School #4	2022-01-12 08:19:00	2022-01-18 13:42:00	149.4	AVRL	Measles -Vi99990013_po	99	0	0.395985
AE00000F4DCA4F	Giannis	K-12 School #4	2022-01-12 08:19:00	2022-01-18 13:42:00	149.4	AVRL	CoV_229E-Vi06439671_s1	99	0	0
AE00000F4DCA4F	Giannis	K-12 School #4	2022-01-12 08:19:00	2022-01-18 13:42:00	149.4	AVRL	CoV_HKU1-Vi06439674_s1	99	0	0
AE00000F4DCA4F	Giannis	K-12 School #4	2022-01-12 08:19:00	2022-01-18 13:42:00	149.4	AVRL	CoV_NL63-Vi06439673_s1	99	0	0
AE00000F4DCA4F	Giannis	K-12 School #4	2022-01-12 08:19:00	2022-01-18 13:42:00	149.4	AVRL	CoV_OC43-Vi06439646_s1	35.1734	0.981057	1.45319
AE00000F4DCA4F	Giannis	K-12 School #4	2022-01-12 08:19:00	2022-01-18 13:42:00	149.4	AVRL	Mumps-Vi06439657_s1	99	0	0
AE00000F4DCA4F	Giannis	K-12 School #4	2022-01-12 08:19:00	2022-01-18 13:42:00	149.4	AVRL	MERS_CoV-Vi06439644_s1	99	0	0
AE00000F4DCA4F	Giannis	K-12 School #4	2022-01-12 08:19:00	2022-01-18 13:42:00	149.4	AVRL	SARS_CoV-Vi06439634_s1	99	0	0
AE00000F4DCA4F	Giannis	K-12 School #4	2022-01-12 08:19:00	2022-01-18 13:42:00	149.4	AVRL	EV_pan-Vi06439631_s1	99	0	0
AE00000F4DCA4F	Giannis	K-12 School #4	2022-01-12 08:19:00	2022-01-18 13:42:00	149.4	AVRL	EV_D68-Vi06439669_s1	99	0	0
AE00000F4DCA4F	Giannis	K-12 School #4	2022-01-12 08:19:00	2022-01-18 13:42:00	149.4	AVRL	RV_1of2-Vi99990016_po	99	0	0
AE00000F4DCA4F	Giannis	K-12 School #4	2022-01-12 08:19:00	2022-01-18 13:42:00	149.4	AVRL	RV_2of2-Vi99990017_po	99	0	0
AE00000F4DCA4F	Giannis	K-12 School #4	2022-01-12 08:19:00	2022-01-18 13:42:00	149.4	AVRL	HPeV-Vi99990006_po	99	0	0
AE00000F4DCA4F	Giannis	K-12 School #4	2022-01-12 08:19:00	2022-01-18 13:42:00	149.4	AVRL	Xeno-Ac00010014_a1	99	0	0
AE00000F4DCA4F	Giannis	K-12 School #4	2022-01-12 08:19:00	2022-01-18 13:42:00	149.4	AVRL	Bordetella-Ba06439624_s1	99	0	0
AE00000F4DCA4F	Giannis	K-12 School #4	2022-01-12 08:19:00	2022-01-18 13:42:00	149.4	AVRL	SARS-CoV2S-Vi07918636_s1_s1	37.1442	0.981213	1.38777
AE00000F4DCA4F	Giannis	K-12 School #4	2022-01-12 08:19:00	2022-01-18 13:42:00	149.4	AVRL	B.pertussis-Ba06439623_s1	1.76246	0.690119	0
AE00000F4DCA4F	Giannis	K-12 School #4	2022-01-12 08:19:00	2022-01-18 13:42:00	149.4	AVRL	SARS-CoV2N-Vi07918637_s1	99	0	0.769995
AE00000F4DCA4F	Giannis	K-12 School #4	2022-01-12 08:19:00	2022-01-18 13:42:00	149.4	AVRL	C.pneumoniae-Ba06439616_s1	99	0	0
AE00000F4DCA4F	Giannis	K-12 School #4	2022-01-12 08:19:00	2022-01-18 13:42:00	149.4	AVRL	H.influenzae-Ba06439625_s1	34.6056	0.708028	1.01003
AE00000F4DCA4F	Giannis	K-12 School #4	2022-01-12 08:19:00	2022-01-18 13:42:00	149.4	AVRL	K.pneumoniae-Ba04932083_s1	31.2809	0.988566	1.43874
AE00000F4DCA4F	Giannis	K-12 School #4	2022-01-12 08:19:00	2022-01-18 13:42:00	149.4	AVRL	L.pneumophila-Ba06439617_s1	99	0	0
AE00000F4DCA4F	Giannis	K-12 School #4	2022-01-12 08:19:00	2022-01-18 13:42:00	149.4	AVRL	M.catarrhalis-Ba06439622_s1	38.0845	0.95293	1.06461
AE00000F4DCA4F	Giannis	K-12 School #4	2022-01-12 08:19:00	2022-01-18 13:42:00	149.4	AVRL	M.pneumoniae-Ba06439620_s1	99	0	0.330346
AE00000F4DCA4F	Giannis	K-12 School #4	2022-01-12 08:19:00	2022-01-18 13:42:00	149.4	AVRL	S.aureus-Ba04646259_s1	25.8683	0.969994	1.5532
AE00000F4DCA4F	Giannis	K-12 School #4	2022-01-12 08:19:00	2022-01-18 13:42:00	149.4	AVRL	S.pneumoniae-Ba06439619_s1	99	0	0
AE00000F4DCA4F	Giannis	K-12 School #4	2022-01-12 08:19:00	2022-01-18 13:42:00	149.4	AVRL	P.jirovecii-Fn06439626_s1	30.3857	0.914044	0.82698
AE00000F4DCA4F	Giannis	K-12 School #4	2022-01-12 08:19:00	2022-01-18 13:42:00	149.4	AVRL	B.atrophaeus-Ba06596576_s1	99	0	0
AE00000F4DCA4F	Giannis	K-12 School #4	2022-01-12 08:19:00	2022-01-18 13:42:00	149.4	AVRL	RPPH1-Hs04930436_g1	27.6866	0.982147	1.23096
AE0000100C9D3E	Magic	K-12 School #3	2022-01-18 16:08:00	2022-01-25 16:13:00	168.1	AVRL	AdV_1of2-Vi99990001_po	99	0	0.214921
AE0000100C9D3E	Magic	K-12 School #3	2022-01-18 16:08:00	2022-01-25 16:13:00	168.1	AVRL	AdV_2of2-Vi99990002_po	99	0	0
AE0000100C9D3E	Magic	K-12 School #3	2022-01-18 16:08:00	2022-01-25 16:13:00	168.1	AVRL	HBoV-Vi99990003_po	99	0	0.116914
AE0000100C9D3E	Magic	K-12 School #3	2022-01-18 16:08:00	2022-01-25 16:13:00	168.1	AVRL	HHV3-Vi06439647_s1	99	0	0
AE0000100C9D3E	Magic	K-12 School #3	2022-01-18 16:08:00	2022-01-25 16:13:00	168.1	AVRL	HHV4-Vi06439675_s1	99	0	0
AE0000100C9D3E	Magic	K-12 School #3	2022-01-18 16:08:00	2022-01-25 16:13:00	168.1	AVRL	HHV5-Vi06439643_s1	99	0	0
AE0000100C9D3E	Magic	K-12 School #3	2022-01-18 16:08:00	2022-01-25 16:13:00	168.1	AVRL	HHV6-Vi06439627_s1	99	0	0
AE0000100C9D3E	Magic	K-12 School #3	2022-01-18 16:08:00	2022-01-25 16:13:00	168.1	AVRL	Flu_A_pan-Vi99990011_po	99	0	0
AE0000100C9D3E	Magic	K-12 School #3	2022-01-18 16:08:00	2022-01-25 16:13:00	168.1	AVRL	Flu_A_H1-Vi99990009_po	99	0	0.0631128
AE0000100C9D3E	Magic	K-12 School #3	2022-01-18 16:08:00	2022-01-25 16:13:00	168.1	AVRL	Flu_A_H3-Vi99990010_po	99	0	0.0142363
AE0000100C9D3E	Magic	K-12 School #3	2022-01-18 16:08:00	2022-01-25 16:13:00	168.1	AVRL	18s-Hs99999901_s1	27.5725	0.985354	1.38854
AE0000100C9D3E	Magic	K-12 School #3	2022-01-18 16:08:00	2022-01-25 16:13:00	168.1	AVRL	Flu_B_pan-Vi99990012_po	99	0	0.350404
AE0000100C9D3E	Magic	K-12 School #3	2022-01-18 16:08:00	2022-01-25 16:13:00	168.1	AVRL	hPIV1-Vi06439642_s1	99	0	0
AE0000100C9D3E	Magic	K-12 School #3	2022-01-18 16:08:00	2022-01-25 16:13:00	168.1	AVRL	hPIV2-Vi06439672_s1	99	0	0
AE0000100C9D3E	Magic	K-12 School #3	2022-01-18 16:08:00	2022-01-25 16:13:00	168.1	AVRL	hPIV3-Vi06439670_s1	99	0	0
AE0000100C9D3E	Magic	K-12 School #3	2022-01-18 16:08:00	2022-01-25 16:13:00	168.1	AVRL	hPIV4-Vi99990005_po	99	0	0.580402
AE0000100C9D3E	Magic	K-12 School #3	2022-01-18 16:08:00	2022-01-25 16:13:00	168.1	AVRL	RSVA-Vi99990014_po	99	0	0
AE0000100C9D3E	Magic	K-12 School #3	2022-01-18 16:08:00	2022-01-25 16:13:00	168.1	AVRL	RSVB -Vi99990015_po	99	0	0.326401
AE0000100C9D3E	Magic	K-12 School #3	2022-01-18 16:08:00	2022-01-25 16:13:00	168.1	AVRL	hMPV-Vi99990004_po	99	0	0
AE0000100C9D3E	Magic	K-12 School #3	2022-01-18 16:08:00	2022-01-25 16:13:00	168.1	AVRL	Measles -Vi99990013_po	99	0	0.306775
AE0000100C9D3E	Magic	K-12 School #3	2022-01-18 16:08:00	2022-01-25 16:13:00	168.1	AVRL	CoV_229E-Vi06439671_s1	99	0	0
AE0000100C9D3E	Magic	K-12 School #3	2022-01-18 16:08:00	2022-01-25 16:13:00	168.1	AVRL	CoV_HKU1-Vi06439674_s1	99	0	0
AE0000100C9D3E	Magic	K-12 School #3	2022-01-18 16:08:00	2022-01-25 16:13:00	168.1	AVRL	CoV_NL63-Vi06439673_s1	99	0	0
AE0000100C9D3E	Magic	K-12 School #3	2022-01-18 16:08:00	2022-01-25 16:13:00	168.1	AVRL	CoV_OC43-Vi06439646_s1	99	0	0
AE0000100C9D3E	Magic	K-12 School #3	2022-01-18 16:08:00	2022-01-25 16:13:00	168.1	AVRL	Mumps-Vi06439657_s1	99	0	0
AE0000100C9D3E	Magic	K-12 School #3	2022-01-18 16:08:00	2022-01-25 16:13:00	168.1	AVRL	MERS_CoV-Vi06439644_s1	99	0	0
AE0000100C9D3E	Magic	K-12 School #3	2022-01-18 16:08:00	2022-01-25 16:13:00	168.1	AVRL	SARS_CoV-Vi06439634_s1	99	0	0
AE0000100C9D3E	Magic	K-12 School #3	2022-01-18 16:08:00	2022-01-25 16:13:00	168.1	AVRL	EV_pan-Vi06439631_s1	99	0	0
AE0000100C9D3E	Magic	K-12 School #3	2022-01-18 16:08:00	2022-01-25 16:13:00	168.1	AVRL	EV_D68-Vi06439669_s1	99	0	0
AE0000100C9D3E	Magic	K-12 School #3	2022-01-18 16:08:00	2022-01-25 16:13:00	168.1	AVRL	RV_1of2-Vi99990016_po	99	0	0.906045
AE0000100C9D3E	Magic	K-12 School #3	2022-01-18 16:08:00	2022-01-25 16:13:00	168.1	AVRL	RV_2of2-Vi99990017_po	99	0	0
AE0000100C9D3E	Magic	K-12 School #3	2022-01-18 16:08:00	2022-01-25 16:13:00	168.1	AVRL	HPeV-Vi99990006_po	99	0	0.00268561
AE0000100C9D3E	Magic	K-12 School #3	2022-01-18 16:08:00	2022-01-25 16:13:00	168.1	AVRL	Xeno-Ac00010014_a1	99	0	0
AE0000100C9D3E	Magic	K-12 School #3	2022-01-18 16:08:00	2022-01-25 16:13:00	168.1	AVRL	Bordetella-Ba06439624_s1	99	0	0
AE0000100C9D3E	Magic	K-12 School #3	2022-01-18 16:08:00	2022-01-25 16:13:00	168.1	AVRL	SARS-CoV2S-Vi07918636_s1_s1	35.4113	0.938452	1.47809
AE0000100C9D3E	Magic	K-12 School #3	2022-01-18 16:08:00	2022-01-25 16:13:00	168.1	AVRL	B.pertussis-Ba06439623_s1	99	0	0
AE0000100C9D3E	Magic	K-12 School #3	2022-01-18 16:08:00	2022-01-25 16:13:00	168.1	AVRL	SARS-CoV2N-Vi07918637_s1	99	0	0.709066
AE0000100C9D3E	Magic	K-12 School #3	2022-01-18 16:08:00	2022-01-25 16:13:00	168.1	AVRL	C.pneumoniae-Ba06439616_s1	99	0	0
AE0000100C9D3E	Magic	K-12 School #3	2022-01-18 16:08:00	2022-01-25 16:13:00	168.1	AVRL	H.influenzae-Ba06439625_s1	99	0	0
AE0000100C9D3E	Magic	K-12 School #3	2022-01-18 16:08:00	2022-01-25 16:13:00	168.1	AVRL	K.pneumoniae-Ba04932083_s1	30.4457	0.935746	1.41688
AE0000100C9D3E	Magic	K-12 School #3	2022-01-18 16:08:00	2022-01-25 16:13:00	168.1	AVRL	L.pneumophila-Ba06439617_s1	99	0	0
AE0000100C9D3E	Magic	K-12 School #3	2022-01-18 16:08:00	2022-01-25 16:13:00	168.1	AVRL	M.catarrhalis-Ba06439622_s1	36.1313	0.95384	1.38159
AE0000100C9D3E	Magic	K-12 School #3	2022-01-18 16:08:00	2022-01-25 16:13:00	168.1	AVRL	M.pneumoniae-Ba06439620_s1	99	0	0
AE0000100C9D3E	Magic	K-12 School #3	2022-01-18 16:08:00	2022-01-25 16:13:00	168.1	AVRL	S.aureus-Ba04646259_s1	26.7277	0.971784	1.55293
AE0000100C9D3E	Magic	K-12 School #3	2022-01-18 16:08:00	2022-01-25 16:13:00	168.1	AVRL	S.pneumoniae-Ba06439619_s1	99	0	0
AE0000100C9D3E	Magic	K-12 School #3	2022-01-18 16:08:00	2022-01-25 16:13:00	168.1	AVRL	P.jirovecii-Fn06439626_s1	31.563	0.902232	1.34004
AE0000100C9D3E	Magic	K-12 School #3	2022-01-18 16:08:00	2022-01-25 16:13:00	168.1	AVRL	B.atrophaeus-Ba06596576_s1	99	0	0
AE0000100C9D3E	Magic	K-12 School #3	2022-01-18 16:08:00	2022-01-25 16:13:00	168.1	AVRL	RPPH1-Hs04930436_g1	26.7895	0.965949	1.18911
AE0000100ACC42	Chamberlain	K-12 School #1	2022-01-18 10:54:00	2022-01-25 18:48:00	175.9	AVRL	AdV_1of2-Vi99990001_po	34.1081	0.960713	1.37739
AE0000100ACC42	Chamberlain	K-12 School #1	2022-01-18 10:54:00	2022-01-25 18:48:00	175.9	AVRL	AdV_2of2-Vi99990002_po	99	0	0
AE0000100ACC42	Chamberlain	K-12 School #1	2022-01-18 10:54:00	2022-01-25 18:48:00	175.9	AVRL	HBoV-Vi99990003_po	99	0	0
AE0000100ACC42	Chamberlain	K-12 School #1	2022-01-18 10:54:00	2022-01-25 18:48:00	175.9	AVRL	HHV3-Vi06439647_s1	99	0	0
AE0000100ACC42	Chamberlain	K-12 School #1	2022-01-18 10:54:00	2022-01-25 18:48:00	175.9	AVRL	HHV4-Vi06439675_s1	99	0	0
AE0000100ACC42	Chamberlain	K-12 School #1	2022-01-18 10:54:00	2022-01-25 18:48:00	175.9	AVRL	HHV5-Vi06439643_s1	31.9556	0.987359	1.45754
AE0000100ACC42	Chamberlain	K-12 School #1	2022-01-18 10:54:00	2022-01-25 18:48:00	175.9	AVRL	HHV6-Vi06439627_s1	99	0	0
AE0000100ACC42	Chamberlain	K-12 School #1	2022-01-18 10:54:00	2022-01-25 18:48:00	175.9	AVRL	Flu_A_pan-Vi99990011_po	99	0	0.0157102
AE0000100ACC42	Chamberlain	K-12 School #1	2022-01-18 10:54:00	2022-01-25 18:48:00	175.9	AVRL	Flu_A_H1-Vi99990009_po	99	0	0.38663
AE0000100ACC42	Chamberlain	K-12 School #1	2022-01-18 10:54:00	2022-01-25 18:48:00	175.9	AVRL	Flu_A_H3-Vi99990010_po	99	0	0
AE0000100ACC42	Chamberlain	K-12 School #1	2022-01-18 10:54:00	2022-01-25 18:48:00	175.9	AVRL	18s-Hs99999901_s1	25.2935	0.988523	1.39351
AE0000100ACC42	Chamberlain	K-12 School #1	2022-01-18 10:54:00	2022-01-25 18:48:00	175.9	AVRL	Flu_B_pan-Vi99990012_po	99	0	0
AE0000100ACC42	Chamberlain	K-12 School #1	2022-01-18 10:54:00	2022-01-25 18:48:00	175.9	AVRL	hPIV1-Vi06439642_s1	99	0	0
AE0000100ACC42	Chamberlain	K-12 School #1	2022-01-18 10:54:00	2022-01-25 18:48:00	175.9	AVRL	hPIV2-Vi06439672_s1	99	0	0
AE0000100ACC42	Chamberlain	K-12 School #1	2022-01-18 10:54:00	2022-01-25 18:48:00	175.9	AVRL	hPIV3-Vi06439670_s1	99	0	0
AE0000100ACC42	Chamberlain	K-12 School #1	2022-01-18 10:54:00	2022-01-25 18:48:00	175.9	AVRL	hPIV4-Vi99990005_po	99	0	0
AE0000100ACC42	Chamberlain	K-12 School #1	2022-01-18 10:54:00	2022-01-25 18:48:00	175.9	AVRL	RSVA-Vi99990014_po	99	0	0.373037
AE0000100ACC42	Chamberlain	K-12 School #1	2022-01-18 10:54:00	2022-01-25 18:48:00	175.9	AVRL	RSVB -Vi99990015_po	99	0	0
AE0000100ACC42	Chamberlain	K-12 School #1	2022-01-18 10:54:00	2022-01-25 18:48:00	175.9	AVRL	hMPV-Vi99990004_po	37.4221	0.49026	1.2159
AE0000100ACC42	Chamberlain	K-12 School #1	2022-01-18 10:54:00	2022-01-25 18:48:00	175.9	AVRL	Measles -Vi99990013_po	99	0	0.292514
AE0000100ACC42	Chamberlain	K-12 School #1	2022-01-18 10:54:00	2022-01-25 18:48:00	175.9	AVRL	CoV_229E-Vi06439671_s1	99	0	0
AE0000100ACC42	Chamberlain	K-12 School #1	2022-01-18 10:54:00	2022-01-25 18:48:00	175.9	AVRL	CoV_HKU1-Vi06439674_s1	99	0	0
AE0000100ACC42	Chamberlain	K-12 School #1	2022-01-18 10:54:00	2022-01-25 18:48:00	175.9	AVRL	CoV_NL63-Vi06439673_s1	99	0	0
AE0000100ACC42	Chamberlain	K-12 School #1	2022-01-18 10:54:00	2022-01-25 18:48:00	175.9	AVRL	CoV_OC43-Vi06439646_s1	99	0	0
AE0000100ACC42	Chamberlain	K-12 School #1	2022-01-18 10:54:00	2022-01-25 18:48:00	175.9	AVRL	Mumps-Vi06439657_s1	99	0	0.660857
AE0000100ACC42	Chamberlain	K-12 School #1	2022-01-18 10:54:00	2022-01-25 18:48:00	175.9	AVRL	MERS_CoV-Vi06439644_s1	99	0	0
AE0000100ACC42	Chamberlain	K-12 School #1	2022-01-18 10:54:00	2022-01-25 18:48:00	175.9	AVRL	SARS_CoV-Vi06439634_s1	99	0	0
AE0000100ACC42	Chamberlain	K-12 School #1	2022-01-18 10:54:00	2022-01-25 18:48:00	175.9	AVRL	EV_pan-Vi06439631_s1	99	0	0
AE0000100ACC42	Chamberlain	K-12 School #1	2022-01-18 10:54:00	2022-01-25 18:48:00	175.9	AVRL	EV_D68-Vi06439669_s1	99	0	0
AE0000100ACC42	Chamberlain	K-12 School #1	2022-01-18 10:54:00	2022-01-25 18:48:00	175.9	AVRL	RV_1of2-Vi99990016_po	99	0	0
AE0000100ACC42	Chamberlain	K-12 School #1	2022-01-18 10:54:00	2022-01-25 18:48:00	175.9	AVRL	RV_2of2-Vi99990017_po	99	0	0
AE0000100ACC42	Chamberlain	K-12 School #1	2022-01-18 10:54:00	2022-01-25 18:48:00	175.9	AVRL	HPeV-Vi99990006_po	99	0	0.125722
AE0000100ACC42	Chamberlain	K-12 School #1	2022-01-18 10:54:00	2022-01-25 18:48:00	175.9	AVRL	Xeno-Ac00010014_a1	99	0	0.525982
AE0000100ACC42	Chamberlain	K-12 School #1	2022-01-18 10:54:00	2022-01-25 18:48:00	175.9	AVRL	Bordetella-Ba06439624_s1	30.9602	0.985656	1.43458
AE0000100ACC42	Chamberlain	K-12 School #1	2022-01-18 10:54:00	2022-01-25 18:48:00	175.9	AVRL	SARS-CoV2S-Vi07918636_s1_s1	99	0	0
AE0000100ACC42	Chamberlain	K-12 School #1	2022-01-18 10:54:00	2022-01-25 18:48:00	175.9	AVRL	B.pertussis-Ba06439623_s1	99	0	0.422246
AE0000100ACC42	Chamberlain	K-12 School #1	2022-01-18 10:54:00	2022-01-25 18:48:00	175.9	AVRL	SARS-CoV2N-Vi07918637_s1	99	0	0.628082
AE0000100ACC42	Chamberlain	K-12 School #1	2022-01-18 10:54:00	2022-01-25 18:48:00	175.9	AVRL	C.pneumoniae-Ba06439616_s1	99	0	0
AE0000100ACC42	Chamberlain	K-12 School #1	2022-01-18 10:54:00	2022-01-25 18:48:00	175.9	AVRL	H.influenzae-Ba06439625_s1	99	0	0
AE0000100ACC42	Chamberlain	K-12 School #1	2022-01-18 10:54:00	2022-01-25 18:48:00	175.9	AVRL	K.pneumoniae-Ba04932083_s1	30.2152	0.985671	1.40418
AE0000100ACC42	Chamberlain	K-12 School #1	2022-01-18 10:54:00	2022-01-25 18:48:00	175.9	AVRL	L.pneumophila-Ba06439617_s1	99	0	0
AE0000100ACC42	Chamberlain	K-12 School #1	2022-01-18 10:54:00	2022-01-25 18:48:00	175.9	AVRL	M.catarrhalis-Ba06439622_s1	99	0	0
AE0000100ACC42	Chamberlain	K-12 School #1	2022-01-18 10:54:00	2022-01-25 18:48:00	175.9	AVRL	M.pneumoniae-Ba06439620_s1	99	0	0
AE0000100ACC42	Chamberlain	K-12 School #1	2022-01-18 10:54:00	2022-01-25 18:48:00	175.9	AVRL	S.aureus-Ba04646259_s1	26.4073	0.950686	1.51265
AE0000100ACC42	Chamberlain	K-12 School #1	2022-01-18 10:54:00	2022-01-25 18:48:00	175.9	AVRL	S.pneumoniae-Ba06439619_s1	35.4897	0.541882	0.996014
AE0000100ACC42	Chamberlain	K-12 School #1	2022-01-18 10:54:00	2022-01-25 18:48:00	175.9	AVRL	P.jirovecii-Fn06439626_s1	99	0	0.551185
AE0000100ACC42	Chamberlain	K-12 School #1	2022-01-18 10:54:00	2022-01-25 18:48:00	175.9	AVRL	B.atrophaeus-Ba06596576_s1	99	0	0.683787
AE0000100ACC42	Chamberlain	K-12 School #1	2022-01-18 10:54:00	2022-01-25 18:48:00	175.9	AVRL	RPPH1-Hs04930436_g1	28.4477	0.924273	1.17574
AE0000100A6029	Bird	Preschool #1	2022-01-19 08:00:00	2022-01-25 16:15:00	152.2	AVRL	AdV_1of2-Vi99990001_po	34.1617	0.913879	1.39536
AE0000100A6029	Bird	Preschool #1	2022-01-19 08:00:00	2022-01-25 16:15:00	152.2	AVRL	AdV_2of2-Vi99990002_po	99	0	1.20697
AE0000100A6029	Bird	Preschool #1	2022-01-19 08:00:00	2022-01-25 16:15:00	152.2	AVRL	HBoV-Vi99990003_po	33.0425	0.970065	1.47831
AE0000100A6029	Bird	Preschool #1	2022-01-19 08:00:00	2022-01-25 16:15:00	152.2	AVRL	HHV3-Vi06439647_s1	99	0	0
AE0000100A6029	Bird	Preschool #1	2022-01-19 08:00:00	2022-01-25 16:15:00	152.2	AVRL	HHV4-Vi06439675_s1	99	0	0
AE0000100A6029	Bird	Preschool #1	2022-01-19 08:00:00	2022-01-25 16:15:00	152.2	AVRL	HHV5-Vi06439643_s1	32.8641	0.95422	1.46719
AE0000100A6029	Bird	Preschool #1	2022-01-19 08:00:00	2022-01-25 16:15:00	152.2	AVRL	HHV6-Vi06439627_s1	99	0	0
AE0000100A6029	Bird	Preschool #1	2022-01-19 08:00:00	2022-01-25 16:15:00	152.2	AVRL	Flu_A_pan-Vi99990011_po	99	0	0
AE0000100A6029	Bird	Preschool #1	2022-01-19 08:00:00	2022-01-25 16:15:00	152.2	AVRL	Flu_A_H1-Vi99990009_po	99	0	0
AE0000100A6029	Bird	Preschool #1	2022-01-19 08:00:00	2022-01-25 16:15:00	152.2	AVRL	Flu_A_H3-Vi99990010_po	99	0	0
AE0000100A6029	Bird	Preschool #1	2022-01-19 08:00:00	2022-01-25 16:15:00	152.2	AVRL	18s-Hs99999901_s1	28.9102	0.945936	1.39561
AE0000100A6029	Bird	Preschool #1	2022-01-19 08:00:00	2022-01-25 16:15:00	152.2	AVRL	Flu_B_pan-Vi99990012_po	99	0	0
AE0000100A6029	Bird	Preschool #1	2022-01-19 08:00:00	2022-01-25 16:15:00	152.2	AVRL	hPIV1-Vi06439642_s1	99	0	0.651727
AE0000100A6029	Bird	Preschool #1	2022-01-19 08:00:00	2022-01-25 16:15:00	152.2	AVRL	hPIV2-Vi06439672_s1	99	0	0
AE0000100A6029	Bird	Preschool #1	2022-01-19 08:00:00	2022-01-25 16:15:00	152.2	AVRL	hPIV3-Vi06439670_s1	99	0	0
AE0000100A6029	Bird	Preschool #1	2022-01-19 08:00:00	2022-01-25 16:15:00	152.2	AVRL	hPIV4-Vi99990005_po	99	0	0
AE0000100A6029	Bird	Preschool #1	2022-01-19 08:00:00	2022-01-25 16:15:00	152.2	AVRL	RSVA-Vi99990014_po	99	0	0
AE0000100A6029	Bird	Preschool #1	2022-01-19 08:00:00	2022-01-25 16:15:00	152.2	AVRL	RSVB -Vi99990015_po	99	0	0
AE0000100A6029	Bird	Preschool #1	2022-01-19 08:00:00	2022-01-25 16:15:00	152.2	AVRL	hMPV-Vi99990004_po	99	0	0
AE0000100A6029	Bird	Preschool #1	2022-01-19 08:00:00	2022-01-25 16:15:00	152.2	AVRL	Measles -Vi99990013_po	99	0	0.213618
AE0000100A6029	Bird	Preschool #1	2022-01-19 08:00:00	2022-01-25 16:15:00	152.2	AVRL	CoV_229E-Vi06439671_s1	99	0	0
AE0000100A6029	Bird	Preschool #1	2022-01-19 08:00:00	2022-01-25 16:15:00	152.2	AVRL	CoV_HKU1-Vi06439674_s1	99	0	0
AE0000100A6029	Bird	Preschool #1	2022-01-19 08:00:00	2022-01-25 16:15:00	152.2	AVRL	CoV_NL63-Vi06439673_s1	99	0	0
AE0000100A6029	Bird	Preschool #1	2022-01-19 08:00:00	2022-01-25 16:15:00	152.2	AVRL	CoV_OC43-Vi06439646_s1	99	0	0
AE0000100A6029	Bird	Preschool #1	2022-01-19 08:00:00	2022-01-25 16:15:00	152.2	AVRL	Mumps-Vi06439657_s1	99	0	0
AE0000100A6029	Bird	Preschool #1	2022-01-19 08:00:00	2022-01-25 16:15:00	152.2	AVRL	MERS_CoV-Vi06439644_s1	99	0	0
AE0000100A6029	Bird	Preschool #1	2022-01-19 08:00:00	2022-01-25 16:15:00	152.2	AVRL	SARS_CoV-Vi06439634_s1	99	0	0
AE0000100A6029	Bird	Preschool #1	2022-01-19 08:00:00	2022-01-25 16:15:00	152.2	AVRL	EV_pan-Vi06439631_s1	99	0	0.640554
AE0000100A6029	Bird	Preschool #1	2022-01-19 08:00:00	2022-01-25 16:15:00	152.2	AVRL	EV_D68-Vi06439669_s1	99	0	0
AE0000100A6029	Bird	Preschool #1	2022-01-19 08:00:00	2022-01-25 16:15:00	152.2	AVRL	RV_1of2-Vi99990016_po	99	0	1.07417
AE0000100A6029	Bird	Preschool #1	2022-01-19 08:00:00	2022-01-25 16:15:00	152.2	AVRL	RV_2of2-Vi99990017_po	99	0	0
AE0000100A6029	Bird	Preschool #1	2022-01-19 08:00:00	2022-01-25 16:15:00	152.2	AVRL	HPeV-Vi99990006_po	99	0	0
AE0000100A6029	Bird	Preschool #1	2022-01-19 08:00:00	2022-01-25 16:15:00	152.2	AVRL	Xeno-Ac00010014_a1	99	0	0
AE0000100A6029	Bird	Preschool #1	2022-01-19 08:00:00	2022-01-25 16:15:00	152.2	AVRL	Bordetella-Ba06439624_s1	99	0	0
AE0000100A6029	Bird	Preschool #1	2022-01-19 08:00:00	2022-01-25 16:15:00	152.2	AVRL	SARS-CoV2S-Vi07918636_s1_s1	99	0	0
AE0000100A6029	Bird	Preschool #1	2022-01-19 08:00:00	2022-01-25 16:15:00	152.2	AVRL	B.pertussis-Ba06439623_s1	99	0	0
AE0000100A6029	Bird	Preschool #1	2022-01-19 08:00:00	2022-01-25 16:15:00	152.2	AVRL	SARS-CoV2N-Vi07918637_s1	99	0	0
AE0000100A6029	Bird	Preschool #1	2022-01-19 08:00:00	2022-01-25 16:15:00	152.2	AVRL	C.pneumoniae-Ba06439616_s1	99	0	0
AE0000100A6029	Bird	Preschool #1	2022-01-19 08:00:00	2022-01-25 16:15:00	152.2	AVRL	H.influenzae-Ba06439625_s1	99	0	0
AE0000100A6029	Bird	Preschool #1	2022-01-19 08:00:00	2022-01-25 16:15:00	152.2	AVRL	K.pneumoniae-Ba04932083_s1	29.9748	0.980712	1.36953
AE0000100A6029	Bird	Preschool #1	2022-01-19 08:00:00	2022-01-25 16:15:00	152.2	AVRL	L.pneumophila-Ba06439617_s1	99	0	0
AE0000100A6029	Bird	Preschool #1	2022-01-19 08:00:00	2022-01-25 16:15:00	152.2	AVRL	M.catarrhalis-Ba06439622_s1	34.2644	0.945946	1.48162
AE0000100A6029	Bird	Preschool #1	2022-01-19 08:00:00	2022-01-25 16:15:00	152.2	AVRL	M.pneumoniae-Ba06439620_s1	99	0	0
AE0000100A6029	Bird	Preschool #1	2022-01-19 08:00:00	2022-01-25 16:15:00	152.2	AVRL	S.aureus-Ba04646259_s1	32.7056	0.924039	1.50097
AE0000100A6029	Bird	Preschool #1	2022-01-19 08:00:00	2022-01-25 16:15:00	152.2	AVRL	S.pneumoniae-Ba06439619_s1	99	0	0
AE0000100A6029	Bird	Preschool #1	2022-01-19 08:00:00	2022-01-25 16:15:00	152.2	AVRL	P.jirovecii-Fn06439626_s1	34.5297	0.792304	1.20546
AE0000100A6029	Bird	Preschool #1	2022-01-19 08:00:00	2022-01-25 16:15:00	152.2	AVRL	B.atrophaeus-Ba06596576_s1	99	0	0
AE0000100A6029	Bird	Preschool #1	2022-01-19 08:00:00	2022-01-25 16:15:00	152.2	AVRL	RPPH1-Hs04930436_g1	29.1793	0.970542	1.18123
AE00001004AA36	Duncan	Campus Coffee Shop	2022-01-13 12:16:00	2022-01-21 08:58:00	188.7	AVRL	AdV_1of2-Vi99990001_po	33.6446	0.96456	1.44655
AE00001004AA36	Duncan	Campus Coffee Shop	2022-01-13 12:16:00	2022-01-21 08:58:00	188.7	AVRL	AdV_2of2-Vi99990002_po	99	0	1.15816
AE00001004AA36	Duncan	Campus Coffee Shop	2022-01-13 12:16:00	2022-01-21 08:58:00	188.7	AVRL	HBoV-Vi99990003_po	99	0	0
AE00001004AA36	Duncan	Campus Coffee Shop	2022-01-13 12:16:00	2022-01-21 08:58:00	188.7	AVRL	HHV3-Vi06439647_s1	99	0	0
AE00001004AA36	Duncan	Campus Coffee Shop	2022-01-13 12:16:00	2022-01-21 08:58:00	188.7	AVRL	HHV4-Vi06439675_s1	28.1601	0.988677	1.45908
AE00001004AA36	Duncan	Campus Coffee Shop	2022-01-13 12:16:00	2022-01-21 08:58:00	188.7	AVRL	HHV5-Vi06439643_s1	99	0	0
AE00001004AA36	Duncan	Campus Coffee Shop	2022-01-13 12:16:00	2022-01-21 08:58:00	188.7	AVRL	HHV6-Vi06439627_s1	99	0	0
AE00001004AA36	Duncan	Campus Coffee Shop	2022-01-13 12:16:00	2022-01-21 08:58:00	188.7	AVRL	Flu_A_pan-Vi99990011_po	31.7583	0.987901	1.48042
AE00001004AA36	Duncan	Campus Coffee Shop	2022-01-13 12:16:00	2022-01-21 08:58:00	188.7	AVRL	Flu_A_H1-Vi99990009_po	99	0	0
AE00001004AA36	Duncan	Campus Coffee Shop	2022-01-13 12:16:00	2022-01-21 08:58:00	188.7	AVRL	Flu_A_H3-Vi99990010_po	99	0	0
AE00001004AA36	Duncan	Campus Coffee Shop	2022-01-13 12:16:00	2022-01-21 08:58:00	188.7	AVRL	18s-Hs99999901_s1	26.7789	0.989073	1.37952
AE00001004AA36	Duncan	Campus Coffee Shop	2022-01-13 12:16:00	2022-01-21 08:58:00	188.7	AVRL	Flu_B_pan-Vi99990012_po	99	0	0
AE00001004AA36	Duncan	Campus Coffee Shop	2022-01-13 12:16:00	2022-01-21 08:58:00	188.7	AVRL	hPIV1-Vi06439642_s1	99	0	0
AE00001004AA36	Duncan	Campus Coffee Shop	2022-01-13 12:16:00	2022-01-21 08:58:00	188.7	AVRL	hPIV2-Vi06439672_s1	99	0	0
AE00001004AA36	Duncan	Campus Coffee Shop	2022-01-13 12:16:00	2022-01-21 08:58:00	188.7	AVRL	hPIV3-Vi06439670_s1	99	0	0
AE00001004AA36	Duncan	Campus Coffee Shop	2022-01-13 12:16:00	2022-01-21 08:58:00	188.7	AVRL	hPIV4-Vi99990005_po	99	0	0
AE00001004AA36	Duncan	Campus Coffee Shop	2022-01-13 12:16:00	2022-01-21 08:58:00	188.7	AVRL	RSVA-Vi99990014_po	99	0	0
AE00001004AA36	Duncan	Campus Coffee Shop	2022-01-13 12:16:00	2022-01-21 08:58:00	188.7	AVRL	RSVB -Vi99990015_po	99	0	0
AE00001004AA36	Duncan	Campus Coffee Shop	2022-01-13 12:16:00	2022-01-21 08:58:00	188.7	AVRL	hMPV-Vi99990004_po	99	0	0
AE00001004AA36	Duncan	Campus Coffee Shop	2022-01-13 12:16:00	2022-01-21 08:58:00	188.7	AVRL	Measles -Vi99990013_po	99	0	0.410751
AE00001004AA36	Duncan	Campus Coffee Shop	2022-01-13 12:16:00	2022-01-21 08:58:00	188.7	AVRL	CoV_229E-Vi06439671_s1	99	0	0
AE00001004AA36	Duncan	Campus Coffee Shop	2022-01-13 12:16:00	2022-01-21 08:58:00	188.7	AVRL	CoV_HKU1-Vi06439674_s1	99	0	0
AE00001004AA36	Duncan	Campus Coffee Shop	2022-01-13 12:16:00	2022-01-21 08:58:00	188.7	AVRL	CoV_NL63-Vi06439673_s1	99	0	0.0572167
AE00001004AA36	Duncan	Campus Coffee Shop	2022-01-13 12:16:00	2022-01-21 08:58:00	188.7	AVRL	CoV_OC43-Vi06439646_s1	99	0	0
AE00001004AA36	Duncan	Campus Coffee Shop	2022-01-13 12:16:00	2022-01-21 08:58:00	188.7	AVRL	Mumps-Vi06439657_s1	99	0	0
AE00001004AA36	Duncan	Campus Coffee Shop	2022-01-13 12:16:00	2022-01-21 08:58:00	188.7	AVRL	MERS_CoV-Vi06439644_s1	99	0	0
AE00001004AA36	Duncan	Campus Coffee Shop	2022-01-13 12:16:00	2022-01-21 08:58:00	188.7	AVRL	SARS_CoV-Vi06439634_s1	99	0	0
AE00001004AA36	Duncan	Campus Coffee Shop	2022-01-13 12:16:00	2022-01-21 08:58:00	188.7	AVRL	EV_pan-Vi06439631_s1	99	0	0
AE00001004AA36	Duncan	Campus Coffee Shop	2022-01-13 12:16:00	2022-01-21 08:58:00	188.7	AVRL	EV_D68-Vi06439669_s1	99	0	0
AE00001004AA36	Duncan	Campus Coffee Shop	2022-01-13 12:16:00	2022-01-21 08:58:00	188.7	AVRL	RV_1of2-Vi99990016_po	99	0	0.849649
AE00001004AA36	Duncan	Campus Coffee Shop	2022-01-13 12:16:00	2022-01-21 08:58:00	188.7	AVRL	RV_2of2-Vi99990017_po	99	0	0.608924
AE00001004AA36	Duncan	Campus Coffee Shop	2022-01-13 12:16:00	2022-01-21 08:58:00	188.7	AVRL	HPeV-Vi99990006_po	99	0	0.569897
AE00001004AA36	Duncan	Campus Coffee Shop	2022-01-13 12:16:00	2022-01-21 08:58:00	188.7	AVRL	Xeno-Ac00010014_a1	99	0	0
AE00001004AA36	Duncan	Campus Coffee Shop	2022-01-13 12:16:00	2022-01-21 08:58:00	188.7	AVRL	Bordetella-Ba06439624_s1	99	0	0
AE00001004AA36	Duncan	Campus Coffee Shop	2022-01-13 12:16:00	2022-01-21 08:58:00	188.7	AVRL	SARS-CoV2S-Vi07918636_s1_s1	99	0	0.321751
AE00001004AA36	Duncan	Campus Coffee Shop	2022-01-13 12:16:00	2022-01-21 08:58:00	188.7	AVRL	B.pertussis-Ba06439623_s1	99	0	0
AE00001004AA36	Duncan	Campus Coffee Shop	2022-01-13 12:16:00	2022-01-21 08:58:00	188.7	AVRL	SARS-CoV2N-Vi07918637_s1	99	0	0.662653
AE00001004AA36	Duncan	Campus Coffee Shop	2022-01-13 12:16:00	2022-01-21 08:58:00	188.7	AVRL	C.pneumoniae-Ba06439616_s1	99	0	0
AE00001004AA36	Duncan	Campus Coffee Shop	2022-01-13 12:16:00	2022-01-21 08:58:00	188.7	AVRL	H.influenzae-Ba06439625_s1	99	0	0.513418
AE00001004AA36	Duncan	Campus Coffee Shop	2022-01-13 12:16:00	2022-01-21 08:58:00	188.7	AVRL	K.pneumoniae-Ba04932083_s1	28.436	0.977292	1.36667
AE00001004AA36	Duncan	Campus Coffee Shop	2022-01-13 12:16:00	2022-01-21 08:58:00	188.7	AVRL	L.pneumophila-Ba06439617_s1	99	0	0
AE00001004AA36	Duncan	Campus Coffee Shop	2022-01-13 12:16:00	2022-01-21 08:58:00	188.7	AVRL	M.catarrhalis-Ba06439622_s1	99	0	0
AE00001004AA36	Duncan	Campus Coffee Shop	2022-01-13 12:16:00	2022-01-21 08:58:00	188.7	AVRL	M.pneumoniae-Ba06439620_s1	99	0	0.315439
AE00001004AA36	Duncan	Campus Coffee Shop	2022-01-13 12:16:00	2022-01-21 08:58:00	188.7	AVRL	S.aureus-Ba04646259_s1	27.845	0.988385	1.50615
AE00001004AA36	Duncan	Campus Coffee Shop	2022-01-13 12:16:00	2022-01-21 08:58:00	188.7	AVRL	S.pneumoniae-Ba06439619_s1	99	0	0
AE00001004AA36	Duncan	Campus Coffee Shop	2022-01-13 12:16:00	2022-01-21 08:58:00	188.7	AVRL	P.jirovecii-Fn06439626_s1	99	0	0.742011
AE00001004AA36	Duncan	Campus Coffee Shop	2022-01-13 12:16:00	2022-01-21 08:58:00	188.7	AVRL	B.atrophaeus-Ba06596576_s1	99	0	0
AE00001004AA36	Duncan	Campus Coffee Shop	2022-01-13 12:16:00	2022-01-21 08:58:00	188.7	AVRL	RPPH1-Hs04930436_g1	28.9584	0.91208	1.18635
AE000010047428	Russell	Campus Athletic Training Facility	2022-01-19 08:00:00	2022-01-26 07:52:00	167.9	AVRL	AdV_1of2-Vi99990001_po	33.157	0.866088	1.3766
AE000010047428	Russell	Campus Athletic Training Facility	2022-01-19 08:00:00	2022-01-26 07:52:00	167.9	AVRL	AdV_2of2-Vi99990002_po	99	0	0
AE000010047428	Russell	Campus Athletic Training Facility	2022-01-19 08:00:00	2022-01-26 07:52:00	167.9	AVRL	HBoV-Vi99990003_po	99	0	0
AE000010047428	Russell	Campus Athletic Training Facility	2022-01-19 08:00:00	2022-01-26 07:52:00	167.9	AVRL	HHV3-Vi06439647_s1	99	0	0
AE000010047428	Russell	Campus Athletic Training Facility	2022-01-19 08:00:00	2022-01-26 07:52:00	167.9	AVRL	HHV4-Vi06439675_s1	99	0	0
AE000010047428	Russell	Campus Athletic Training Facility	2022-01-19 08:00:00	2022-01-26 07:52:00	167.9	AVRL	HHV5-Vi06439643_s1	30.5501	0.990099	1.46945
AE000010047428	Russell	Campus Athletic Training Facility	2022-01-19 08:00:00	2022-01-26 07:52:00	167.9	AVRL	HHV6-Vi06439627_s1	99	0	0
AE000010047428	Russell	Campus Athletic Training Facility	2022-01-19 08:00:00	2022-01-26 07:52:00	167.9	AVRL	Flu_A_pan-Vi99990011_po	99	0	0
AE000010047428	Russell	Campus Athletic Training Facility	2022-01-19 08:00:00	2022-01-26 07:52:00	167.9	AVRL	Flu_A_H1-Vi99990009_po	99	0	0
AE000010047428	Russell	Campus Athletic Training Facility	2022-01-19 08:00:00	2022-01-26 07:52:00	167.9	AVRL	Flu_A_H3-Vi99990010_po	99	0	0
AE000010047428	Russell	Campus Athletic Training Facility	2022-01-19 08:00:00	2022-01-26 07:52:00	167.9	AVRL	18s-Hs99999901_s1	28.1837	0.970155	1.36103
AE000010047428	Russell	Campus Athletic Training Facility	2022-01-19 08:00:00	2022-01-26 07:52:00	167.9	AVRL	Flu_B_pan-Vi99990012_po	99	0	0
AE000010047428	Russell	Campus Athletic Training Facility	2022-01-19 08:00:00	2022-01-26 07:52:00	167.9	AVRL	hPIV1-Vi06439642_s1	99	0	0.334327
AE000010047428	Russell	Campus Athletic Training Facility	2022-01-19 08:00:00	2022-01-26 07:52:00	167.9	AVRL	hPIV2-Vi06439672_s1	99	0	0
AE000010047428	Russell	Campus Athletic Training Facility	2022-01-19 08:00:00	2022-01-26 07:52:00	167.9	AVRL	hPIV3-Vi06439670_s1	99	0	0
AE000010047428	Russell	Campus Athletic Training Facility	2022-01-19 08:00:00	2022-01-26 07:52:00	167.9	AVRL	hPIV4-Vi99990005_po	99	0	0.454639
AE000010047428	Russell	Campus Athletic Training Facility	2022-01-19 08:00:00	2022-01-26 07:52:00	167.9	AVRL	RSVA-Vi99990014_po	99	0	0
AE000010047428	Russell	Campus Athletic Training Facility	2022-01-19 08:00:00	2022-01-26 07:52:00	167.9	AVRL	RSVB -Vi99990015_po	99	0	0.586664
AE000010047428	Russell	Campus Athletic Training Facility	2022-01-19 08:00:00	2022-01-26 07:52:00	167.9	AVRL	hMPV-Vi99990004_po	99	0	0
AE000010047428	Russell	Campus Athletic Training Facility	2022-01-19 08:00:00	2022-01-26 07:52:00	167.9	AVRL	Measles -Vi99990013_po	99	0	0.24415
AE000010047428	Russell	Campus Athletic Training Facility	2022-01-19 08:00:00	2022-01-26 07:52:00	167.9	AVRL	CoV_229E-Vi06439671_s1	99	0	0
AE000010047428	Russell	Campus Athletic Training Facility	2022-01-19 08:00:00	2022-01-26 07:52:00	167.9	AVRL	CoV_HKU1-Vi06439674_s1	99	0	0.31151
AE000010047428	Russell	Campus Athletic Training Facility	2022-01-19 08:00:00	2022-01-26 07:52:00	167.9	AVRL	CoV_NL63-Vi06439673_s1	99	0	0
AE000010047428	Russell	Campus Athletic Training Facility	2022-01-19 08:00:00	2022-01-26 07:52:00	167.9	AVRL	CoV_OC43-Vi06439646_s1	99	0	0
AE000010047428	Russell	Campus Athletic Training Facility	2022-01-19 08:00:00	2022-01-26 07:52:00	167.9	AVRL	Mumps-Vi06439657_s1	99	0	0
AE000010047428	Russell	Campus Athletic Training Facility	2022-01-19 08:00:00	2022-01-26 07:52:00	167.9	AVRL	MERS_CoV-Vi06439644_s1	99	0	0
AE000010047428	Russell	Campus Athletic Training Facility	2022-01-19 08:00:00	2022-01-26 07:52:00	167.9	AVRL	SARS_CoV-Vi06439634_s1	99	0	0
AE000010047428	Russell	Campus Athletic Training Facility	2022-01-19 08:00:00	2022-01-26 07:52:00	167.9	AVRL	EV_pan-Vi06439631_s1	99	0	0
AE000010047428	Russell	Campus Athletic Training Facility	2022-01-19 08:00:00	2022-01-26 07:52:00	167.9	AVRL	EV_D68-Vi06439669_s1	99	0	0
AE000010047428	Russell	Campus Athletic Training Facility	2022-01-19 08:00:00	2022-01-26 07:52:00	167.9	AVRL	RV_1of2-Vi99990016_po	99	0	0.88118
AE000010047428	Russell	Campus Athletic Training Facility	2022-01-19 08:00:00	2022-01-26 07:52:00	167.9	AVRL	RV_2of2-Vi99990017_po	99	0	0
AE000010047428	Russell	Campus Athletic Training Facility	2022-01-19 08:00:00	2022-01-26 07:52:00	167.9	AVRL	HPeV-Vi99990006_po	99	0	0
AE000010047428	Russell	Campus Athletic Training Facility	2022-01-19 08:00:00	2022-01-26 07:52:00	167.9	AVRL	Xeno-Ac00010014_a1	99	0	0
AE000010047428	Russell	Campus Athletic Training Facility	2022-01-19 08:00:00	2022-01-26 07:52:00	167.9	AVRL	Bordetella-Ba06439624_s1	99	0	0
AE000010047428	Russell	Campus Athletic Training Facility	2022-01-19 08:00:00	2022-01-26 07:52:00	167.9	AVRL	SARS-CoV2S-Vi07918636_s1_s1	99	0	0.429939
AE000010047428	Russell	Campus Athletic Training Facility	2022-01-19 08:00:00	2022-01-26 07:52:00	167.9	AVRL	B.pertussis-Ba06439623_s1	99	0	0
AE000010047428	Russell	Campus Athletic Training Facility	2022-01-19 08:00:00	2022-01-26 07:52:00	167.9	AVRL	SARS-CoV2N-Vi07918637_s1	99	0	0
AE000010047428	Russell	Campus Athletic Training Facility	2022-01-19 08:00:00	2022-01-26 07:52:00	167.9	AVRL	C.pneumoniae-Ba06439616_s1	99	0	0
AE000010047428	Russell	Campus Athletic Training Facility	2022-01-19 08:00:00	2022-01-26 07:52:00	167.9	AVRL	H.influenzae-Ba06439625_s1	99	0	0.464026
AE000010047428	Russell	Campus Athletic Training Facility	2022-01-19 08:00:00	2022-01-26 07:52:00	167.9	AVRL	K.pneumoniae-Ba04932083_s1	32.3716	0.935102	1.38064
AE000010047428	Russell	Campus Athletic Training Facility	2022-01-19 08:00:00	2022-01-26 07:52:00	167.9	AVRL	L.pneumophila-Ba06439617_s1	99	0	0.644687
AE000010047428	Russell	Campus Athletic Training Facility	2022-01-19 08:00:00	2022-01-26 07:52:00	167.9	AVRL	M.catarrhalis-Ba06439622_s1	99	0	0
AE000010047428	Russell	Campus Athletic Training Facility	2022-01-19 08:00:00	2022-01-26 07:52:00	167.9	AVRL	M.pneumoniae-Ba06439620_s1	21.3591	0.747805	1.03011
AE000010047428	Russell	Campus Athletic Training Facility	2022-01-19 08:00:00	2022-01-26 07:52:00	167.9	AVRL	S.aureus-Ba04646259_s1	29.8467	0.979004	1.47523
AE000010047428	Russell	Campus Athletic Training Facility	2022-01-19 08:00:00	2022-01-26 07:52:00	167.9	AVRL	S.pneumoniae-Ba06439619_s1	99	0	0
AE000010047428	Russell	Campus Athletic Training Facility	2022-01-19 08:00:00	2022-01-26 07:52:00	167.9	AVRL	P.jirovecii-Fn06439626_s1	99	0	0
AE000010047428	Russell	Campus Athletic Training Facility	2022-01-19 08:00:00	2022-01-26 07:52:00	167.9	AVRL	B.atrophaeus-Ba06596576_s1	99	0	0
AE000010047428	Russell	Campus Athletic Training Facility	2022-01-19 08:00:00	2022-01-26 07:52:00	167.9	AVRL	RPPH1-Hs04930436_g1	31.8778	0.963931	1.17955
AE00000F4DDB58	Giannis	K-12 School #4	2022-01-18 13:44:00	2022-01-25 13:56:00	168.2	AVRL	AdV_1of2-Vi99990001_po	34.0992	0.774468	1.43174
AE00000F4DDB58	Giannis	K-12 School #4	2022-01-18 13:44:00	2022-01-25 13:56:00	168.2	AVRL	AdV_2of2-Vi99990002_po	99	0	0
AE00000F4DDB58	Giannis	K-12 School #4	2022-01-18 13:44:00	2022-01-25 13:56:00	168.2	AVRL	HBoV-Vi99990003_po	99	0	0
AE00000F4DDB58	Giannis	K-12 School #4	2022-01-18 13:44:00	2022-01-25 13:56:00	168.2	AVRL	HHV3-Vi06439647_s1	99	0	0.517787
AE00000F4DDB58	Giannis	K-12 School #4	2022-01-18 13:44:00	2022-01-25 13:56:00	168.2	AVRL	HHV4-Vi06439675_s1	31.8237	0.957975	1.46285
AE00000F4DDB58	Giannis	K-12 School #4	2022-01-18 13:44:00	2022-01-25 13:56:00	168.2	AVRL	HHV5-Vi06439643_s1	34.2253	0.929928	1.47395
AE00000F4DDB58	Giannis	K-12 School #4	2022-01-18 13:44:00	2022-01-25 13:56:00	168.2	AVRL	HHV6-Vi06439627_s1	99	0	0
AE00000F4DDB58	Giannis	K-12 School #4	2022-01-18 13:44:00	2022-01-25 13:56:00	168.2	AVRL	Flu_A_pan-Vi99990011_po	31.2992	0.961116	1.46315
AE00000F4DDB58	Giannis	K-12 School #4	2022-01-18 13:44:00	2022-01-25 13:56:00	168.2	AVRL	Flu_A_H1-Vi99990009_po	99	0	0.517437
AE00000F4DDB58	Giannis	K-12 School #4	2022-01-18 13:44:00	2022-01-25 13:56:00	168.2	AVRL	Flu_A_H3-Vi99990010_po	99	0	0
AE00000F4DDB58	Giannis	K-12 School #4	2022-01-18 13:44:00	2022-01-25 13:56:00	168.2	AVRL	18s-Hs99999901_s1	24.9227	0.992227	1.37844
AE00000F4DDB58	Giannis	K-12 School #4	2022-01-18 13:44:00	2022-01-25 13:56:00	168.2	AVRL	Flu_B_pan-Vi99990012_po	99	0	0
AE00000F4DDB58	Giannis	K-12 School #4	2022-01-18 13:44:00	2022-01-25 13:56:00	168.2	AVRL	hPIV1-Vi06439642_s1	99	0	0
AE00000F4DDB58	Giannis	K-12 School #4	2022-01-18 13:44:00	2022-01-25 13:56:00	168.2	AVRL	hPIV2-Vi06439672_s1	99	0	0
AE00000F4DDB58	Giannis	K-12 School #4	2022-01-18 13:44:00	2022-01-25 13:56:00	168.2	AVRL	hPIV3-Vi06439670_s1	35.2519	0.973088	1.31958
AE00000F4DDB58	Giannis	K-12 School #4	2022-01-18 13:44:00	2022-01-25 13:56:00	168.2	AVRL	hPIV4-Vi99990005_po	99	0	0
AE00000F4DDB58	Giannis	K-12 School #4	2022-01-18 13:44:00	2022-01-25 13:56:00	168.2	AVRL	RSVA-Vi99990014_po	99	0	0
AE00000F4DDB58	Giannis	K-12 School #4	2022-01-18 13:44:00	2022-01-25 13:56:00	168.2	AVRL	RSVB -Vi99990015_po	99	0	0.128805
AE00000F4DDB58	Giannis	K-12 School #4	2022-01-18 13:44:00	2022-01-25 13:56:00	168.2	AVRL	hMPV-Vi99990004_po	35.7121	0.917723	1.21709
AE00000F4DDB58	Giannis	K-12 School #4	2022-01-18 13:44:00	2022-01-25 13:56:00	168.2	AVRL	Measles -Vi99990013_po	99	0	0
AE00000F4DDB58	Giannis	K-12 School #4	2022-01-18 13:44:00	2022-01-25 13:56:00	168.2	AVRL	CoV_229E-Vi06439671_s1	99	0	0
AE00000F4DDB58	Giannis	K-12 School #4	2022-01-18 13:44:00	2022-01-25 13:56:00	168.2	AVRL	CoV_HKU1-Vi06439674_s1	99	0	0
AE00000F4DDB58	Giannis	K-12 School #4	2022-01-18 13:44:00	2022-01-25 13:56:00	168.2	AVRL	CoV_NL63-Vi06439673_s1	99	0	0
AE00000F4DDB58	Giannis	K-12 School #4	2022-01-18 13:44:00	2022-01-25 13:56:00	168.2	AVRL	CoV_OC43-Vi06439646_s1	35.1087	0.975849	1.44304
AE00000F4DDB58	Giannis	K-12 School #4	2022-01-18 13:44:00	2022-01-25 13:56:00	168.2	AVRL	Mumps-Vi06439657_s1	99	0	0
AE00000F4DDB58	Giannis	K-12 School #4	2022-01-18 13:44:00	2022-01-25 13:56:00	168.2	AVRL	MERS_CoV-Vi06439644_s1	99	0	0
AE00000F4DDB58	Giannis	K-12 School #4	2022-01-18 13:44:00	2022-01-25 13:56:00	168.2	AVRL	SARS_CoV-Vi06439634_s1	99	0	0
AE00000F4DDB58	Giannis	K-12 School #4	2022-01-18 13:44:00	2022-01-25 13:56:00	168.2	AVRL	EV_pan-Vi06439631_s1	99	0	0
AE00000F4DDB58	Giannis	K-12 School #4	2022-01-18 13:44:00	2022-01-25 13:56:00	168.2	AVRL	EV_D68-Vi06439669_s1	99	0	0
AE00000F4DDB58	Giannis	K-12 School #4	2022-01-18 13:44:00	2022-01-25 13:56:00	168.2	AVRL	RV_1of2-Vi99990016_po	99	0	0
AE00000F4DDB58	Giannis	K-12 School #4	2022-01-18 13:44:00	2022-01-25 13:56:00	168.2	AVRL	RV_2of2-Vi99990017_po	99	0	0
AE00000F4DDB58	Giannis	K-12 School #4	2022-01-18 13:44:00	2022-01-25 13:56:00	168.2	AVRL	HPeV-Vi99990006_po	99	0	0
AE00000F4DDB58	Giannis	K-12 School #4	2022-01-18 13:44:00	2022-01-25 13:56:00	168.2	AVRL	Xeno-Ac00010014_a1	99	0	0
AE00000F4DDB58	Giannis	K-12 School #4	2022-01-18 13:44:00	2022-01-25 13:56:00	168.2	AVRL	Bordetella-Ba06439624_s1	99	0	0
AE00000F4DDB58	Giannis	K-12 School #4	2022-01-18 13:44:00	2022-01-25 13:56:00	168.2	AVRL	SARS-CoV2S-Vi07918636_s1_s1	99	0	0
AE00000F4DDB58	Giannis	K-12 School #4	2022-01-18 13:44:00	2022-01-25 13:56:00	168.2	AVRL	B.pertussis-Ba06439623_s1	99	0	0
AE00000F4DDB58	Giannis	K-12 School #4	2022-01-18 13:44:00	2022-01-25 13:56:00	168.2	AVRL	SARS-CoV2N-Vi07918637_s1	32.2708	0.965153	1.44731
AE00000F4DDB58	Giannis	K-12 School #4	2022-01-18 13:44:00	2022-01-25 13:56:00	168.2	AVRL	C.pneumoniae-Ba06439616_s1	99	0	0
AE00000F4DDB58	Giannis	K-12 School #4	2022-01-18 13:44:00	2022-01-25 13:56:00	168.2	AVRL	H.influenzae-Ba06439625_s1	99	0	0.438903
AE00000F4DDB58	Giannis	K-12 School #4	2022-01-18 13:44:00	2022-01-25 13:56:00	168.2	AVRL	K.pneumoniae-Ba04932083_s1	29.3794	0.985774	1.37009
AE00000F4DDB58	Giannis	K-12 School #4	2022-01-18 13:44:00	2022-01-25 13:56:00	168.2	AVRL	L.pneumophila-Ba06439617_s1	99	0	0.193039
AE00000F4DDB58	Giannis	K-12 School #4	2022-01-18 13:44:00	2022-01-25 13:56:00	168.2	AVRL	M.catarrhalis-Ba06439622_s1	33.8761	0.953104	1.48715
AE00000F4DDB58	Giannis	K-12 School #4	2022-01-18 13:44:00	2022-01-25 13:56:00	168.2	AVRL	M.pneumoniae-Ba06439620_s1	99	0	0
AE00000F4DDB58	Giannis	K-12 School #4	2022-01-18 13:44:00	2022-01-25 13:56:00	168.2	AVRL	S.aureus-Ba04646259_s1	24.9576	0.97802	1.46866
AE00000F4DDB58	Giannis	K-12 School #4	2022-01-18 13:44:00	2022-01-25 13:56:00	168.2	AVRL	S.pneumoniae-Ba06439619_s1	35.6211	0.67591	1.06341
AE00000F4DDB58	Giannis	K-12 School #4	2022-01-18 13:44:00	2022-01-25 13:56:00	168.2	AVRL	P.jirovecii-Fn06439626_s1	30.4955	0.821621	0.86302
AE00000F4DDB58	Giannis	K-12 School #4	2022-01-18 13:44:00	2022-01-25 13:56:00	168.2	AVRL	B.atrophaeus-Ba06596576_s1	99	0	0
AE00000F4DDB58	Giannis	K-12 School #4	2022-01-18 13:44:00	2022-01-25 13:56:00	168.2	AVRL	RPPH1-Hs04930436_g1	25.4464	0.830234	1.18978
AE0000100CAE3E	Magic	K-12 School #3	2022-01-04 18:34:00	2022-01-11 19:52:00	169.3	AVRL	AdV_1of2-Vi99990001_po	34.1232	0.908956	1.32634
AE0000100CAE3E	Magic	K-12 School #3	2022-01-04 18:34:00	2022-01-11 19:52:00	169.3	AVRL	AdV_2of2-Vi99990002_po	99	0	0
AE0000100CAE3E	Magic	K-12 School #3	2022-01-04 18:34:00	2022-01-11 19:52:00	169.3	AVRL	HBoV-Vi99990003_po	99	0	0.422655
AE0000100CAE3E	Magic	K-12 School #3	2022-01-04 18:34:00	2022-01-11 19:52:00	169.3	AVRL	HHV3-Vi06439647_s1	99	0	0
AE0000100CAE3E	Magic	K-12 School #3	2022-01-04 18:34:00	2022-01-11 19:52:00	169.3	AVRL	HHV4-Vi06439675_s1	33.7624	0.978596	1.44957
AE0000100CAE3E	Magic	K-12 School #3	2022-01-04 18:34:00	2022-01-11 19:52:00	169.3	AVRL	HHV5-Vi06439643_s1	99	0	0
AE0000100CAE3E	Magic	K-12 School #3	2022-01-04 18:34:00	2022-01-11 19:52:00	169.3	AVRL	HHV6-Vi06439627_s1	99	0	0
AE0000100CAE3E	Magic	K-12 School #3	2022-01-04 18:34:00	2022-01-11 19:52:00	169.3	AVRL	Flu_A_pan-Vi99990011_po	99	0	0.424532
AE0000100CAE3E	Magic	K-12 School #3	2022-01-04 18:34:00	2022-01-11 19:52:00	169.3	AVRL	Flu_A_H1-Vi99990009_po	99	0	0.546718
AE0000100CAE3E	Magic	K-12 School #3	2022-01-04 18:34:00	2022-01-11 19:52:00	169.3	AVRL	Flu_A_H3-Vi99990010_po	99	0	0
AE0000100CAE3E	Magic	K-12 School #3	2022-01-04 18:34:00	2022-01-11 19:52:00	169.3	AVRL	18s-Hs99999901_s1	26.8141	0.941728	1.36126
AE0000100CAE3E	Magic	K-12 School #3	2022-01-04 18:34:00	2022-01-11 19:52:00	169.3	AVRL	Flu_B_pan-Vi99990012_po	99	0	0
AE0000100CAE3E	Magic	K-12 School #3	2022-01-04 18:34:00	2022-01-11 19:52:00	169.3	AVRL	hPIV1-Vi06439642_s1	99	0	0
AE0000100CAE3E	Magic	K-12 School #3	2022-01-04 18:34:00	2022-01-11 19:52:00	169.3	AVRL	hPIV2-Vi06439672_s1	99	0	0
AE0000100CAE3E	Magic	K-12 School #3	2022-01-04 18:34:00	2022-01-11 19:52:00	169.3	AVRL	hPIV3-Vi06439670_s1	99	0	0
AE0000100CAE3E	Magic	K-12 School #3	2022-01-04 18:34:00	2022-01-11 19:52:00	169.3	AVRL	hPIV4-Vi99990005_po	99	0	0
AE0000100CAE3E	Magic	K-12 School #3	2022-01-04 18:34:00	2022-01-11 19:52:00	169.3	AVRL	RSVA-Vi99990014_po	99	0	0.427071
AE0000100CAE3E	Magic	K-12 School #3	2022-01-04 18:34:00	2022-01-11 19:52:00	169.3	AVRL	RSVB -Vi99990015_po	99	0	0
AE0000100CAE3E	Magic	K-12 School #3	2022-01-04 18:34:00	2022-01-11 19:52:00	169.3	AVRL	hMPV-Vi99990004_po	99	0	0
AE0000100CAE3E	Magic	K-12 School #3	2022-01-04 18:34:00	2022-01-11 19:52:00	169.3	AVRL	Measles -Vi99990013_po	99	0	0.465912
AE0000100CAE3E	Magic	K-12 School #3	2022-01-04 18:34:00	2022-01-11 19:52:00	169.3	AVRL	CoV_229E-Vi06439671_s1	99	0	0.472605
AE0000100CAE3E	Magic	K-12 School #3	2022-01-04 18:34:00	2022-01-11 19:52:00	169.3	AVRL	CoV_HKU1-Vi06439674_s1	99	0	0
AE0000100CAE3E	Magic	K-12 School #3	2022-01-04 18:34:00	2022-01-11 19:52:00	169.3	AVRL	CoV_NL63-Vi06439673_s1	99	0	0
AE0000100CAE3E	Magic	K-12 School #3	2022-01-04 18:34:00	2022-01-11 19:52:00	169.3	AVRL	CoV_OC43-Vi06439646_s1	99	0	0
AE0000100CAE3E	Magic	K-12 School #3	2022-01-04 18:34:00	2022-01-11 19:52:00	169.3	AVRL	Mumps-Vi06439657_s1	99	0	0
AE0000100CAE3E	Magic	K-12 School #3	2022-01-04 18:34:00	2022-01-11 19:52:00	169.3	AVRL	MERS_CoV-Vi06439644_s1	99	0	0
AE0000100CAE3E	Magic	K-12 School #3	2022-01-04 18:34:00	2022-01-11 19:52:00	169.3	AVRL	SARS_CoV-Vi06439634_s1	99	0	0
AE0000100CAE3E	Magic	K-12 School #3	2022-01-04 18:34:00	2022-01-11 19:52:00	169.3	AVRL	EV_pan-Vi06439631_s1	99	0	0
AE0000100CAE3E	Magic	K-12 School #3	2022-01-04 18:34:00	2022-01-11 19:52:00	169.3	AVRL	EV_D68-Vi06439669_s1	99	0	0
AE0000100CAE3E	Magic	K-12 School #3	2022-01-04 18:34:00	2022-01-11 19:52:00	169.3	AVRL	RV_1of2-Vi99990016_po	37.1922	0.906423	1.35537
AE0000100CAE3E	Magic	K-12 School #3	2022-01-04 18:34:00	2022-01-11 19:52:00	169.3	AVRL	RV_2of2-Vi99990017_po	99	0	0.580111
AE0000100CAE3E	Magic	K-12 School #3	2022-01-04 18:34:00	2022-01-11 19:52:00	169.3	AVRL	HPeV-Vi99990006_po	99	0	0
AE0000100CAE3E	Magic	K-12 School #3	2022-01-04 18:34:00	2022-01-11 19:52:00	169.3	AVRL	Xeno-Ac00010014_a1	99	0	0
AE0000100CAE3E	Magic	K-12 School #3	2022-01-04 18:34:00	2022-01-11 19:52:00	169.3	AVRL	Bordetella-Ba06439624_s1	99	0	0
AE0000100CAE3E	Magic	K-12 School #3	2022-01-04 18:34:00	2022-01-11 19:52:00	169.3	AVRL	SARS-CoV2S-Vi07918636_s1_s1	99	0	1.11058
AE0000100CAE3E	Magic	K-12 School #3	2022-01-04 18:34:00	2022-01-11 19:52:00	169.3	AVRL	B.pertussis-Ba06439623_s1	99	0	0
AE0000100CAE3E	Magic	K-12 School #3	2022-01-04 18:34:00	2022-01-11 19:52:00	169.3	AVRL	SARS-CoV2N-Vi07918637_s1	99	0	0.925081
AE0000100CAE3E	Magic	K-12 School #3	2022-01-04 18:34:00	2022-01-11 19:52:00	169.3	AVRL	C.pneumoniae-Ba06439616_s1	99	0	0
AE0000100CAE3E	Magic	K-12 School #3	2022-01-04 18:34:00	2022-01-11 19:52:00	169.3	AVRL	H.influenzae-Ba06439625_s1	99	0	0.226858
AE0000100CAE3E	Magic	K-12 School #3	2022-01-04 18:34:00	2022-01-11 19:52:00	169.3	AVRL	K.pneumoniae-Ba04932083_s1	30.2339	0.940375	1.38207
AE0000100CAE3E	Magic	K-12 School #3	2022-01-04 18:34:00	2022-01-11 19:52:00	169.3	AVRL	L.pneumophila-Ba06439617_s1	99	0	0
AE0000100CAE3E	Magic	K-12 School #3	2022-01-04 18:34:00	2022-01-11 19:52:00	169.3	AVRL	M.catarrhalis-Ba06439622_s1	99	0	0
AE0000100CAE3E	Magic	K-12 School #3	2022-01-04 18:34:00	2022-01-11 19:52:00	169.3	AVRL	M.pneumoniae-Ba06439620_s1	99	0	0
AE0000100CAE3E	Magic	K-12 School #3	2022-01-04 18:34:00	2022-01-11 19:52:00	169.3	AVRL	S.aureus-Ba04646259_s1	26.7406	0.976252	1.56128
AE0000100CAE3E	Magic	K-12 School #3	2022-01-04 18:34:00	2022-01-11 19:52:00	169.3	AVRL	S.pneumoniae-Ba06439619_s1	99	0	0
AE0000100CAE3E	Magic	K-12 School #3	2022-01-04 18:34:00	2022-01-11 19:52:00	169.3	AVRL	P.jirovecii-Fn06439626_s1	31.4865	0.841981	1.09787
AE0000100CAE3E	Magic	K-12 School #3	2022-01-04 18:34:00	2022-01-11 19:52:00	169.3	AVRL	B.atrophaeus-Ba06596576_s1	99	0	0
AE0000100CAE3E	Magic	K-12 School #3	2022-01-04 18:34:00	2022-01-11 19:52:00	169.3	AVRL	RPPH1-Hs04930436_g1	27.3506	0.953123	1.23118
AE0000100ACD40	Chamberlain	K-12 School #1	2022-01-05 08:46:00	2022-01-12 07:48:00	167	AVRL	AdV_1of2-Vi99990001_po	99	0	0.837274
AE0000100ACD40	Chamberlain	K-12 School #1	2022-01-05 08:46:00	2022-01-12 07:48:00	167	AVRL	AdV_2of2-Vi99990002_po	99	0	0
AE0000100ACD40	Chamberlain	K-12 School #1	2022-01-05 08:46:00	2022-01-12 07:48:00	167	AVRL	HBoV-Vi99990003_po	99	0	0
AE0000100ACD40	Chamberlain	K-12 School #1	2022-01-05 08:46:00	2022-01-12 07:48:00	167	AVRL	HHV3-Vi06439647_s1	99	0	0
AE0000100ACD40	Chamberlain	K-12 School #1	2022-01-05 08:46:00	2022-01-12 07:48:00	167	AVRL	HHV4-Vi06439675_s1	99	0	0
AE0000100ACD40	Chamberlain	K-12 School #1	2022-01-05 08:46:00	2022-01-12 07:48:00	167	AVRL	HHV5-Vi06439643_s1	30.8131	0.950382	1.46482
AE0000100ACD40	Chamberlain	K-12 School #1	2022-01-05 08:46:00	2022-01-12 07:48:00	167	AVRL	HHV6-Vi06439627_s1	99	0	0
AE0000100ACD40	Chamberlain	K-12 School #1	2022-01-05 08:46:00	2022-01-12 07:48:00	167	AVRL	Flu_A_pan-Vi99990011_po	99	0	0
AE0000100ACD40	Chamberlain	K-12 School #1	2022-01-05 08:46:00	2022-01-12 07:48:00	167	AVRL	Flu_A_H1-Vi99990009_po	99	0	0
AE0000100ACD40	Chamberlain	K-12 School #1	2022-01-05 08:46:00	2022-01-12 07:48:00	167	AVRL	Flu_A_H3-Vi99990010_po	99	0	0
AE0000100ACD40	Chamberlain	K-12 School #1	2022-01-05 08:46:00	2022-01-12 07:48:00	167	AVRL	18s-Hs99999901_s1	25.0909	0.974541	1.36713
AE0000100ACD40	Chamberlain	K-12 School #1	2022-01-05 08:46:00	2022-01-12 07:48:00	167	AVRL	Flu_B_pan-Vi99990012_po	99	0	0
AE0000100ACD40	Chamberlain	K-12 School #1	2022-01-05 08:46:00	2022-01-12 07:48:00	167	AVRL	hPIV1-Vi06439642_s1	99	0	0
AE0000100ACD40	Chamberlain	K-12 School #1	2022-01-05 08:46:00	2022-01-12 07:48:00	167	AVRL	hPIV2-Vi06439672_s1	99	0	0
AE0000100ACD40	Chamberlain	K-12 School #1	2022-01-05 08:46:00	2022-01-12 07:48:00	167	AVRL	hPIV3-Vi06439670_s1	99	0	0
AE0000100ACD40	Chamberlain	K-12 School #1	2022-01-05 08:46:00	2022-01-12 07:48:00	167	AVRL	hPIV4-Vi99990005_po	99	0	0
AE0000100ACD40	Chamberlain	K-12 School #1	2022-01-05 08:46:00	2022-01-12 07:48:00	167	AVRL	RSVA-Vi99990014_po	99	0	0
AE0000100ACD40	Chamberlain	K-12 School #1	2022-01-05 08:46:00	2022-01-12 07:48:00	167	AVRL	RSVB -Vi99990015_po	99	0	0.390076
AE0000100ACD40	Chamberlain	K-12 School #1	2022-01-05 08:46:00	2022-01-12 07:48:00	167	AVRL	hMPV-Vi99990004_po	99	0	0
AE0000100ACD40	Chamberlain	K-12 School #1	2022-01-05 08:46:00	2022-01-12 07:48:00	167	AVRL	Measles -Vi99990013_po	99	0	0.825676
AE0000100ACD40	Chamberlain	K-12 School #1	2022-01-05 08:46:00	2022-01-12 07:48:00	167	AVRL	CoV_229E-Vi06439671_s1	99	0	0.166772
AE0000100ACD40	Chamberlain	K-12 School #1	2022-01-05 08:46:00	2022-01-12 07:48:00	167	AVRL	CoV_HKU1-Vi06439674_s1	99	0	0.61427
AE0000100ACD40	Chamberlain	K-12 School #1	2022-01-05 08:46:00	2022-01-12 07:48:00	167	AVRL	CoV_NL63-Vi06439673_s1	99	0	0.655436
AE0000100ACD40	Chamberlain	K-12 School #1	2022-01-05 08:46:00	2022-01-12 07:48:00	167	AVRL	CoV_OC43-Vi06439646_s1	99	0	0
AE0000100ACD40	Chamberlain	K-12 School #1	2022-01-05 08:46:00	2022-01-12 07:48:00	167	AVRL	Mumps-Vi06439657_s1	99	0	0
AE0000100ACD40	Chamberlain	K-12 School #1	2022-01-05 08:46:00	2022-01-12 07:48:00	167	AVRL	MERS_CoV-Vi06439644_s1	99	0	0
AE0000100ACD40	Chamberlain	K-12 School #1	2022-01-05 08:46:00	2022-01-12 07:48:00	167	AVRL	SARS_CoV-Vi06439634_s1	99	0	0
AE0000100ACD40	Chamberlain	K-12 School #1	2022-01-05 08:46:00	2022-01-12 07:48:00	167	AVRL	EV_pan-Vi06439631_s1	99	0	0
AE0000100ACD40	Chamberlain	K-12 School #1	2022-01-05 08:46:00	2022-01-12 07:48:00	167	AVRL	EV_D68-Vi06439669_s1	99	0	0
AE0000100ACD40	Chamberlain	K-12 School #1	2022-01-05 08:46:00	2022-01-12 07:48:00	167	AVRL	RV_1of2-Vi99990016_po	99	0	0
AE0000100ACD40	Chamberlain	K-12 School #1	2022-01-05 08:46:00	2022-01-12 07:48:00	167	AVRL	RV_2of2-Vi99990017_po	99	0	0.841845
AE0000100ACD40	Chamberlain	K-12 School #1	2022-01-05 08:46:00	2022-01-12 07:48:00	167	AVRL	HPeV-Vi99990006_po	99	0	0
AE0000100ACD40	Chamberlain	K-12 School #1	2022-01-05 08:46:00	2022-01-12 07:48:00	167	AVRL	Xeno-Ac00010014_a1	99	0	0.413585
AE0000100ACD40	Chamberlain	K-12 School #1	2022-01-05 08:46:00	2022-01-12 07:48:00	167	AVRL	Bordetella-Ba06439624_s1	99	0	0
AE0000100ACD40	Chamberlain	K-12 School #1	2022-01-05 08:46:00	2022-01-12 07:48:00	167	AVRL	SARS-CoV2S-Vi07918636_s1_s1	99	0	0
AE0000100ACD40	Chamberlain	K-12 School #1	2022-01-05 08:46:00	2022-01-12 07:48:00	167	AVRL	B.pertussis-Ba06439623_s1	99	0	0
AE0000100ACD40	Chamberlain	K-12 School #1	2022-01-05 08:46:00	2022-01-12 07:48:00	167	AVRL	SARS-CoV2N-Vi07918637_s1	99	0	0
AE0000100ACD40	Chamberlain	K-12 School #1	2022-01-05 08:46:00	2022-01-12 07:48:00	167	AVRL	C.pneumoniae-Ba06439616_s1	99	0	0
AE0000100ACD40	Chamberlain	K-12 School #1	2022-01-05 08:46:00	2022-01-12 07:48:00	167	AVRL	H.influenzae-Ba06439625_s1	99	0	0.432783
AE0000100ACD40	Chamberlain	K-12 School #1	2022-01-05 08:46:00	2022-01-12 07:48:00	167	AVRL	K.pneumoniae-Ba04932083_s1	30.0498	0.973115	1.35563
AE0000100ACD40	Chamberlain	K-12 School #1	2022-01-05 08:46:00	2022-01-12 07:48:00	167	AVRL	L.pneumophila-Ba06439617_s1	99	0	0
AE0000100ACD40	Chamberlain	K-12 School #1	2022-01-05 08:46:00	2022-01-12 07:48:00	167	AVRL	M.catarrhalis-Ba06439622_s1	35.7026	0.899163	1.40882
AE0000100ACD40	Chamberlain	K-12 School #1	2022-01-05 08:46:00	2022-01-12 07:48:00	167	AVRL	M.pneumoniae-Ba06439620_s1	99	0	0
AE0000100ACD40	Chamberlain	K-12 School #1	2022-01-05 08:46:00	2022-01-12 07:48:00	167	AVRL	S.aureus-Ba04646259_s1	26.9706	0.94258	1.50417
AE0000100ACD40	Chamberlain	K-12 School #1	2022-01-05 08:46:00	2022-01-12 07:48:00	167	AVRL	S.pneumoniae-Ba06439619_s1	34.0688	0.737151	1.18742
AE0000100ACD40	Chamberlain	K-12 School #1	2022-01-05 08:46:00	2022-01-12 07:48:00	167	AVRL	P.jirovecii-Fn06439626_s1	33.5134	0.949923	1.38149
AE0000100ACD40	Chamberlain	K-12 School #1	2022-01-05 08:46:00	2022-01-12 07:48:00	167	AVRL	B.atrophaeus-Ba06596576_s1	99	0	0
AE0000100ACD40	Chamberlain	K-12 School #1	2022-01-05 08:46:00	2022-01-12 07:48:00	167	AVRL	RPPH1-Hs04930436_g1	28.4283	0.971379	1.17446
AE0000100A1428	Duncan	Campus Coffee Shop	2022-01-04 13:14:00	2022-01-07 08:14:00	67	AVRL	AdV_1of2-Vi99990001_po	34.168	0.940826	1.39214
AE0000100A1428	Duncan	Campus Coffee Shop	2022-01-04 13:14:00	2022-01-07 08:14:00	67	AVRL	AdV_2of2-Vi99990002_po	99	0	0
AE0000100A1428	Duncan	Campus Coffee Shop	2022-01-04 13:14:00	2022-01-07 08:14:00	67	AVRL	HBoV-Vi99990003_po	99	0	0.140541
AE0000100A1428	Duncan	Campus Coffee Shop	2022-01-04 13:14:00	2022-01-07 08:14:00	67	AVRL	HHV3-Vi06439647_s1	99	0	0
AE0000100A1428	Duncan	Campus Coffee Shop	2022-01-04 13:14:00	2022-01-07 08:14:00	67	AVRL	HHV4-Vi06439675_s1	29.8272	0.982655	1.49478
AE0000100A1428	Duncan	Campus Coffee Shop	2022-01-04 13:14:00	2022-01-07 08:14:00	67	AVRL	HHV5-Vi06439643_s1	99	0	0
AE0000100A1428	Duncan	Campus Coffee Shop	2022-01-04 13:14:00	2022-01-07 08:14:00	67	AVRL	HHV6-Vi06439627_s1	99	0	0
AE0000100A1428	Duncan	Campus Coffee Shop	2022-01-04 13:14:00	2022-01-07 08:14:00	67	AVRL	Flu_A_pan-Vi99990011_po	99	0	0
AE0000100A1428	Duncan	Campus Coffee Shop	2022-01-04 13:14:00	2022-01-07 08:14:00	67	AVRL	Flu_A_H1-Vi99990009_po	99	0	0
AE0000100A1428	Duncan	Campus Coffee Shop	2022-01-04 13:14:00	2022-01-07 08:14:00	67	AVRL	Flu_A_H3-Vi99990010_po	99	0	0
AE0000100A1428	Duncan	Campus Coffee Shop	2022-01-04 13:14:00	2022-01-07 08:14:00	67	AVRL	18s-Hs99999901_s1	29.8316	0.98191	1.37781
AE0000100A1428	Duncan	Campus Coffee Shop	2022-01-04 13:14:00	2022-01-07 08:14:00	67	AVRL	Flu_B_pan-Vi99990012_po	99	0	0
AE0000100A1428	Duncan	Campus Coffee Shop	2022-01-04 13:14:00	2022-01-07 08:14:00	67	AVRL	hPIV1-Vi06439642_s1	99	0	0
AE0000100A1428	Duncan	Campus Coffee Shop	2022-01-04 13:14:00	2022-01-07 08:14:00	67	AVRL	hPIV2-Vi06439672_s1	99	0	0
AE0000100A1428	Duncan	Campus Coffee Shop	2022-01-04 13:14:00	2022-01-07 08:14:00	67	AVRL	hPIV3-Vi06439670_s1	99	0	0
AE0000100A1428	Duncan	Campus Coffee Shop	2022-01-04 13:14:00	2022-01-07 08:14:00	67	AVRL	hPIV4-Vi99990005_po	99	0	0
AE0000100A1428	Duncan	Campus Coffee Shop	2022-01-04 13:14:00	2022-01-07 08:14:00	67	AVRL	RSVA-Vi99990014_po	99	0	0
AE0000100A1428	Duncan	Campus Coffee Shop	2022-01-04 13:14:00	2022-01-07 08:14:00	67	AVRL	RSVB -Vi99990015_po	99	0	0
AE0000100A1428	Duncan	Campus Coffee Shop	2022-01-04 13:14:00	2022-01-07 08:14:00	67	AVRL	hMPV-Vi99990004_po	99	0	0
AE0000100A1428	Duncan	Campus Coffee Shop	2022-01-04 13:14:00	2022-01-07 08:14:00	67	AVRL	Measles -Vi99990013_po	99	0	0
AE0000100A1428	Duncan	Campus Coffee Shop	2022-01-04 13:14:00	2022-01-07 08:14:00	67	AVRL	CoV_229E-Vi06439671_s1	99	0	0
AE0000100A1428	Duncan	Campus Coffee Shop	2022-01-04 13:14:00	2022-01-07 08:14:00	67	AVRL	CoV_HKU1-Vi06439674_s1	99	0	0
AE0000100A1428	Duncan	Campus Coffee Shop	2022-01-04 13:14:00	2022-01-07 08:14:00	67	AVRL	CoV_NL63-Vi06439673_s1	99	0	0.104861
AE0000100A1428	Duncan	Campus Coffee Shop	2022-01-04 13:14:00	2022-01-07 08:14:00	67	AVRL	CoV_OC43-Vi06439646_s1	99	0	0
AE0000100A1428	Duncan	Campus Coffee Shop	2022-01-04 13:14:00	2022-01-07 08:14:00	67	AVRL	Mumps-Vi06439657_s1	99	0	0
AE0000100A1428	Duncan	Campus Coffee Shop	2022-01-04 13:14:00	2022-01-07 08:14:00	67	AVRL	MERS_CoV-Vi06439644_s1	99	0	0
AE0000100A1428	Duncan	Campus Coffee Shop	2022-01-04 13:14:00	2022-01-07 08:14:00	67	AVRL	SARS_CoV-Vi06439634_s1	99	0	0
AE0000100A1428	Duncan	Campus Coffee Shop	2022-01-04 13:14:00	2022-01-07 08:14:00	67	AVRL	EV_pan-Vi06439631_s1	99	0	0.353742
AE0000100A1428	Duncan	Campus Coffee Shop	2022-01-04 13:14:00	2022-01-07 08:14:00	67	AVRL	EV_D68-Vi06439669_s1	99	0	0
AE0000100A1428	Duncan	Campus Coffee Shop	2022-01-04 13:14:00	2022-01-07 08:14:00	67	AVRL	RV_1of2-Vi99990016_po	99	0	0
AE0000100A1428	Duncan	Campus Coffee Shop	2022-01-04 13:14:00	2022-01-07 08:14:00	67	AVRL	RV_2of2-Vi99990017_po	99	0	0.937645
AE0000100A1428	Duncan	Campus Coffee Shop	2022-01-04 13:14:00	2022-01-07 08:14:00	67	AVRL	HPeV-Vi99990006_po	99	0	0
AE0000100A1428	Duncan	Campus Coffee Shop	2022-01-04 13:14:00	2022-01-07 08:14:00	67	AVRL	Xeno-Ac00010014_a1	99	0	0.497944
AE0000100A1428	Duncan	Campus Coffee Shop	2022-01-04 13:14:00	2022-01-07 08:14:00	67	AVRL	Bordetella-Ba06439624_s1	99	0	0.293936
AE0000100A1428	Duncan	Campus Coffee Shop	2022-01-04 13:14:00	2022-01-07 08:14:00	67	AVRL	SARS-CoV2S-Vi07918636_s1_s1	99	0	0
AE0000100A1428	Duncan	Campus Coffee Shop	2022-01-04 13:14:00	2022-01-07 08:14:00	67	AVRL	B.pertussis-Ba06439623_s1	99	0	0
AE0000100A1428	Duncan	Campus Coffee Shop	2022-01-04 13:14:00	2022-01-07 08:14:00	67	AVRL	SARS-CoV2N-Vi07918637_s1	99	0	0
AE0000100A1428	Duncan	Campus Coffee Shop	2022-01-04 13:14:00	2022-01-07 08:14:00	67	AVRL	C.pneumoniae-Ba06439616_s1	99	0	0
AE0000100A1428	Duncan	Campus Coffee Shop	2022-01-04 13:14:00	2022-01-07 08:14:00	67	AVRL	H.influenzae-Ba06439625_s1	99	0	0.424695
AE0000100A1428	Duncan	Campus Coffee Shop	2022-01-04 13:14:00	2022-01-07 08:14:00	67	AVRL	K.pneumoniae-Ba04932083_s1	29.8464	0.988319	1.36838
AE0000100A1428	Duncan	Campus Coffee Shop	2022-01-04 13:14:00	2022-01-07 08:14:00	67	AVRL	L.pneumophila-Ba06439617_s1	99	0	0
AE0000100A1428	Duncan	Campus Coffee Shop	2022-01-04 13:14:00	2022-01-07 08:14:00	67	AVRL	M.catarrhalis-Ba06439622_s1	99	0	0
AE0000100A1428	Duncan	Campus Coffee Shop	2022-01-04 13:14:00	2022-01-07 08:14:00	67	AVRL	M.pneumoniae-Ba06439620_s1	99	0	0
AE0000100A1428	Duncan	Campus Coffee Shop	2022-01-04 13:14:00	2022-01-07 08:14:00	67	AVRL	S.aureus-Ba04646259_s1	29.9618	0.98185	1.52264
AE0000100A1428	Duncan	Campus Coffee Shop	2022-01-04 13:14:00	2022-01-07 08:14:00	67	AVRL	S.pneumoniae-Ba06439619_s1	99	0	0.141177
AE0000100A1428	Duncan	Campus Coffee Shop	2022-01-04 13:14:00	2022-01-07 08:14:00	67	AVRL	P.jirovecii-Fn06439626_s1	99	0	0.510755
AE0000100A1428	Duncan	Campus Coffee Shop	2022-01-04 13:14:00	2022-01-07 08:14:00	67	AVRL	B.atrophaeus-Ba06596576_s1	99	0	0
AE0000100A1428	Duncan	Campus Coffee Shop	2022-01-04 13:14:00	2022-01-07 08:14:00	67	AVRL	RPPH1-Hs04930436_g1	29.7735	0.939957	1.26694
AE00001004EB3C	Jabbar	Campus Athletic Training Facility	2022-01-05 07:52:00	2022-01-12 08:07:00	168.2	AVRL	AdV_1of2-Vi99990001_po	99	0	0
AE00001004EB3C	Jabbar	Campus Athletic Training Facility	2022-01-05 07:52:00	2022-01-12 08:07:00	168.2	AVRL	AdV_2of2-Vi99990002_po	99	0	0.432896
AE00001004EB3C	Jabbar	Campus Athletic Training Facility	2022-01-05 07:52:00	2022-01-12 08:07:00	168.2	AVRL	HBoV-Vi99990003_po	99	0	0
AE00001004EB3C	Jabbar	Campus Athletic Training Facility	2022-01-05 07:52:00	2022-01-12 08:07:00	168.2	AVRL	HHV3-Vi06439647_s1	99	0	0
AE00001004EB3C	Jabbar	Campus Athletic Training Facility	2022-01-05 07:52:00	2022-01-12 08:07:00	168.2	AVRL	HHV4-Vi06439675_s1	31.9216	0.989477	1.45116
AE00001004EB3C	Jabbar	Campus Athletic Training Facility	2022-01-05 07:52:00	2022-01-12 08:07:00	168.2	AVRL	HHV5-Vi06439643_s1	31.827	0.986631	1.47181
AE00001004EB3C	Jabbar	Campus Athletic Training Facility	2022-01-05 07:52:00	2022-01-12 08:07:00	168.2	AVRL	HHV6-Vi06439627_s1	99	0	0
AE00001004EB3C	Jabbar	Campus Athletic Training Facility	2022-01-05 07:52:00	2022-01-12 08:07:00	168.2	AVRL	Flu_A_pan-Vi99990011_po	31.2246	0.964784	1.46618
AE00001004EB3C	Jabbar	Campus Athletic Training Facility	2022-01-05 07:52:00	2022-01-12 08:07:00	168.2	AVRL	Flu_A_H1-Vi99990009_po	99	0	0
AE00001004EB3C	Jabbar	Campus Athletic Training Facility	2022-01-05 07:52:00	2022-01-12 08:07:00	168.2	AVRL	Flu_A_H3-Vi99990010_po	35.1123	0.931351	1.49429
AE00001004EB3C	Jabbar	Campus Athletic Training Facility	2022-01-05 07:52:00	2022-01-12 08:07:00	168.2	AVRL	18s-Hs99999901_s1	26.9921	0.913904	1.36805
AE00001004EB3C	Jabbar	Campus Athletic Training Facility	2022-01-05 07:52:00	2022-01-12 08:07:00	168.2	AVRL	Flu_B_pan-Vi99990012_po	99	0	0.16685
AE00001004EB3C	Jabbar	Campus Athletic Training Facility	2022-01-05 07:52:00	2022-01-12 08:07:00	168.2	AVRL	hPIV1-Vi06439642_s1	99	0	0
AE00001004EB3C	Jabbar	Campus Athletic Training Facility	2022-01-05 07:52:00	2022-01-12 08:07:00	168.2	AVRL	hPIV2-Vi06439672_s1	99	0	0
AE00001004EB3C	Jabbar	Campus Athletic Training Facility	2022-01-05 07:52:00	2022-01-12 08:07:00	168.2	AVRL	hPIV3-Vi06439670_s1	99	0	0
AE00001004EB3C	Jabbar	Campus Athletic Training Facility	2022-01-05 07:52:00	2022-01-12 08:07:00	168.2	AVRL	hPIV4-Vi99990005_po	99	0	0.116642
AE00001004EB3C	Jabbar	Campus Athletic Training Facility	2022-01-05 07:52:00	2022-01-12 08:07:00	168.2	AVRL	RSVA-Vi99990014_po	99	0	0
AE00001004EB3C	Jabbar	Campus Athletic Training Facility	2022-01-05 07:52:00	2022-01-12 08:07:00	168.2	AVRL	RSVB -Vi99990015_po	99	0	1.00974
AE00001004EB3C	Jabbar	Campus Athletic Training Facility	2022-01-05 07:52:00	2022-01-12 08:07:00	168.2	AVRL	hMPV-Vi99990004_po	99	0	0.0748859
AE00001004EB3C	Jabbar	Campus Athletic Training Facility	2022-01-05 07:52:00	2022-01-12 08:07:00	168.2	AVRL	Measles -Vi99990013_po	99	0	0
AE00001004EB3C	Jabbar	Campus Athletic Training Facility	2022-01-05 07:52:00	2022-01-12 08:07:00	168.2	AVRL	CoV_229E-Vi06439671_s1	99	0	0
AE00001004EB3C	Jabbar	Campus Athletic Training Facility	2022-01-05 07:52:00	2022-01-12 08:07:00	168.2	AVRL	CoV_HKU1-Vi06439674_s1	99	0	0
AE00001004EB3C	Jabbar	Campus Athletic Training Facility	2022-01-05 07:52:00	2022-01-12 08:07:00	168.2	AVRL	CoV_NL63-Vi06439673_s1	99	0	0.18177
AE00001004EB3C	Jabbar	Campus Athletic Training Facility	2022-01-05 07:52:00	2022-01-12 08:07:00	168.2	AVRL	CoV_OC43-Vi06439646_s1	99	0	0
AE00001004EB3C	Jabbar	Campus Athletic Training Facility	2022-01-05 07:52:00	2022-01-12 08:07:00	168.2	AVRL	Mumps-Vi06439657_s1	99	0	0
AE00001004EB3C	Jabbar	Campus Athletic Training Facility	2022-01-05 07:52:00	2022-01-12 08:07:00	168.2	AVRL	MERS_CoV-Vi06439644_s1	99	0	0
AE00001004EB3C	Jabbar	Campus Athletic Training Facility	2022-01-05 07:52:00	2022-01-12 08:07:00	168.2	AVRL	SARS_CoV-Vi06439634_s1	99	0	0
AE00001004EB3C	Jabbar	Campus Athletic Training Facility	2022-01-05 07:52:00	2022-01-12 08:07:00	168.2	AVRL	EV_pan-Vi06439631_s1	99	0	0
AE00001004EB3C	Jabbar	Campus Athletic Training Facility	2022-01-05 07:52:00	2022-01-12 08:07:00	168.2	AVRL	EV_D68-Vi06439669_s1	99	0	0
AE00001004EB3C	Jabbar	Campus Athletic Training Facility	2022-01-05 07:52:00	2022-01-12 08:07:00	168.2	AVRL	RV_1of2-Vi99990016_po	99	0	1.05324
AE00001004EB3C	Jabbar	Campus Athletic Training Facility	2022-01-05 07:52:00	2022-01-12 08:07:00	168.2	AVRL	RV_2of2-Vi99990017_po	4.20409	0.345745	0
AE00001004EB3C	Jabbar	Campus Athletic Training Facility	2022-01-05 07:52:00	2022-01-12 08:07:00	168.2	AVRL	HPeV-Vi99990006_po	99	0	0
AE00001004EB3C	Jabbar	Campus Athletic Training Facility	2022-01-05 07:52:00	2022-01-12 08:07:00	168.2	AVRL	Xeno-Ac00010014_a1	99	0	0
AE00001004EB3C	Jabbar	Campus Athletic Training Facility	2022-01-05 07:52:00	2022-01-12 08:07:00	168.2	AVRL	Bordetella-Ba06439624_s1	99	0	0.476934
AE00001004EB3C	Jabbar	Campus Athletic Training Facility	2022-01-05 07:52:00	2022-01-12 08:07:00	168.2	AVRL	SARS-CoV2S-Vi07918636_s1_s1	35.7481	0.950968	1.32068
AE00001004EB3C	Jabbar	Campus Athletic Training Facility	2022-01-05 07:52:00	2022-01-12 08:07:00	168.2	AVRL	B.pertussis-Ba06439623_s1	99	0	0
AE00001004EB3C	Jabbar	Campus Athletic Training Facility	2022-01-05 07:52:00	2022-01-12 08:07:00	168.2	AVRL	SARS-CoV2N-Vi07918637_s1	99	0	0
AE00001004EB3C	Jabbar	Campus Athletic Training Facility	2022-01-05 07:52:00	2022-01-12 08:07:00	168.2	AVRL	C.pneumoniae-Ba06439616_s1	99	0	0
AE00001004EB3C	Jabbar	Campus Athletic Training Facility	2022-01-05 07:52:00	2022-01-12 08:07:00	168.2	AVRL	H.influenzae-Ba06439625_s1	99	0	0
AE00001004EB3C	Jabbar	Campus Athletic Training Facility	2022-01-05 07:52:00	2022-01-12 08:07:00	168.2	AVRL	K.pneumoniae-Ba04932083_s1	29.8267	0.955601	1.41234
AE00001004EB3C	Jabbar	Campus Athletic Training Facility	2022-01-05 07:52:00	2022-01-12 08:07:00	168.2	AVRL	L.pneumophila-Ba06439617_s1	99	0	0
AE00001004EB3C	Jabbar	Campus Athletic Training Facility	2022-01-05 07:52:00	2022-01-12 08:07:00	168.2	AVRL	M.catarrhalis-Ba06439622_s1	99	0	0.963643
AE00001004EB3C	Jabbar	Campus Athletic Training Facility	2022-01-05 07:52:00	2022-01-12 08:07:00	168.2	AVRL	M.pneumoniae-Ba06439620_s1	99	0	0
AE00001004EB3C	Jabbar	Campus Athletic Training Facility	2022-01-05 07:52:00	2022-01-12 08:07:00	168.2	AVRL	S.aureus-Ba04646259_s1	26.708	0.949517	1.5204
AE00001004EB3C	Jabbar	Campus Athletic Training Facility	2022-01-05 07:52:00	2022-01-12 08:07:00	168.2	AVRL	S.pneumoniae-Ba06439619_s1	99	0	0
AE00001004EB3C	Jabbar	Campus Athletic Training Facility	2022-01-05 07:52:00	2022-01-12 08:07:00	168.2	AVRL	P.jirovecii-Fn06439626_s1	31.8623	0.891127	1.33505
AE00001004EB3C	Jabbar	Campus Athletic Training Facility	2022-01-05 07:52:00	2022-01-12 08:07:00	168.2	AVRL	B.atrophaeus-Ba06596576_s1	99	0	0
AE00001004EB3C	Jabbar	Campus Athletic Training Facility	2022-01-05 07:52:00	2022-01-12 08:07:00	168.2	AVRL	RPPH1-Hs04930436_g1	28.8895	0.906245	1.20223
AE000010048C3B	Russell	K-12 School #2	2021-12-28 14:07:00	2022-01-05 09:15:00	187.1	AVRL	AdV_1of2-Vi99990001_po	99	0	0
AE000010048C3B	Russell	K-12 School #2	2021-12-28 14:07:00	2022-01-05 09:15:00	187.1	AVRL	AdV_2of2-Vi99990002_po	99	0	0
AE000010048C3B	Russell	K-12 School #2	2021-12-28 14:07:00	2022-01-05 09:15:00	187.1	AVRL	HBoV-Vi99990003_po	99	0	0.988534
AE000010048C3B	Russell	K-12 School #2	2021-12-28 14:07:00	2022-01-05 09:15:00	187.1	AVRL	HHV3-Vi06439647_s1	99	0	0
AE000010048C3B	Russell	K-12 School #2	2021-12-28 14:07:00	2022-01-05 09:15:00	187.1	AVRL	HHV4-Vi06439675_s1	99	0	0
AE000010048C3B	Russell	K-12 School #2	2021-12-28 14:07:00	2022-01-05 09:15:00	187.1	AVRL	HHV5-Vi06439643_s1	99	0	0
AE000010048C3B	Russell	K-12 School #2	2021-12-28 14:07:00	2022-01-05 09:15:00	187.1	AVRL	HHV6-Vi06439627_s1	99	0	0
AE000010048C3B	Russell	K-12 School #2	2021-12-28 14:07:00	2022-01-05 09:15:00	187.1	AVRL	Flu_A_pan-Vi99990011_po	99	0	0
AE000010048C3B	Russell	K-12 School #2	2021-12-28 14:07:00	2022-01-05 09:15:00	187.1	AVRL	Flu_A_H1-Vi99990009_po	99	0	0
AE000010048C3B	Russell	K-12 School #2	2021-12-28 14:07:00	2022-01-05 09:15:00	187.1	AVRL	Flu_A_H3-Vi99990010_po	99	0	0
AE000010048C3B	Russell	K-12 School #2	2021-12-28 14:07:00	2022-01-05 09:15:00	187.1	AVRL	18s-Hs99999901_s1	26.527	0.989661	1.37531
AE000010048C3B	Russell	K-12 School #2	2021-12-28 14:07:00	2022-01-05 09:15:00	187.1	AVRL	Flu_B_pan-Vi99990012_po	99	0	0
AE000010048C3B	Russell	K-12 School #2	2021-12-28 14:07:00	2022-01-05 09:15:00	187.1	AVRL	hPIV1-Vi06439642_s1	99	0	0
AE000010048C3B	Russell	K-12 School #2	2021-12-28 14:07:00	2022-01-05 09:15:00	187.1	AVRL	hPIV2-Vi06439672_s1	99	0	0
AE000010048C3B	Russell	K-12 School #2	2021-12-28 14:07:00	2022-01-05 09:15:00	187.1	AVRL	hPIV3-Vi06439670_s1	99	0	0
AE000010048C3B	Russell	K-12 School #2	2021-12-28 14:07:00	2022-01-05 09:15:00	187.1	AVRL	hPIV4-Vi99990005_po	99	0	0.435148
AE000010048C3B	Russell	K-12 School #2	2021-12-28 14:07:00	2022-01-05 09:15:00	187.1	AVRL	RSVA-Vi99990014_po	99	0	0
AE000010048C3B	Russell	K-12 School #2	2021-12-28 14:07:00	2022-01-05 09:15:00	187.1	AVRL	RSVB -Vi99990015_po	99	0	0.638407
AE000010048C3B	Russell	K-12 School #2	2021-12-28 14:07:00	2022-01-05 09:15:00	187.1	AVRL	hMPV-Vi99990004_po	99	0	0
AE000010048C3B	Russell	K-12 School #2	2021-12-28 14:07:00	2022-01-05 09:15:00	187.1	AVRL	Measles -Vi99990013_po	99	0	0.800624
AE000010048C3B	Russell	K-12 School #2	2021-12-28 14:07:00	2022-01-05 09:15:00	187.1	AVRL	CoV_229E-Vi06439671_s1	99	0	0.593043
AE000010048C3B	Russell	K-12 School #2	2021-12-28 14:07:00	2022-01-05 09:15:00	187.1	AVRL	CoV_HKU1-Vi06439674_s1	99	0	0.738231
AE000010048C3B	Russell	K-12 School #2	2021-12-28 14:07:00	2022-01-05 09:15:00	187.1	AVRL	CoV_NL63-Vi06439673_s1	99	0	0.338094
AE000010048C3B	Russell	K-12 School #2	2021-12-28 14:07:00	2022-01-05 09:15:00	187.1	AVRL	CoV_OC43-Vi06439646_s1	99	0	0.667713
AE000010048C3B	Russell	K-12 School #2	2021-12-28 14:07:00	2022-01-05 09:15:00	187.1	AVRL	Mumps-Vi06439657_s1	99	0	0
AE000010048C3B	Russell	K-12 School #2	2021-12-28 14:07:00	2022-01-05 09:15:00	187.1	AVRL	MERS_CoV-Vi06439644_s1	99	0	0
AE000010048C3B	Russell	K-12 School #2	2021-12-28 14:07:00	2022-01-05 09:15:00	187.1	AVRL	SARS_CoV-Vi06439634_s1	99	0	0
AE000010048C3B	Russell	K-12 School #2	2021-12-28 14:07:00	2022-01-05 09:15:00	187.1	AVRL	EV_pan-Vi06439631_s1	99	0	0
AE000010048C3B	Russell	K-12 School #2	2021-12-28 14:07:00	2022-01-05 09:15:00	187.1	AVRL	EV_D68-Vi06439669_s1	99	0	0
AE000010048C3B	Russell	K-12 School #2	2021-12-28 14:07:00	2022-01-05 09:15:00	187.1	AVRL	RV_1of2-Vi99990016_po	99	0	0.530567
AE000010048C3B	Russell	K-12 School #2	2021-12-28 14:07:00	2022-01-05 09:15:00	187.1	AVRL	RV_2of2-Vi99990017_po	99	0	0.823562
AE000010048C3B	Russell	K-12 School #2	2021-12-28 14:07:00	2022-01-05 09:15:00	187.1	AVRL	HPeV-Vi99990006_po	99	0	0
AE000010048C3B	Russell	K-12 School #2	2021-12-28 14:07:00	2022-01-05 09:15:00	187.1	AVRL	Xeno-Ac00010014_a1	99	0	0
AE000010048C3B	Russell	K-12 School #2	2021-12-28 14:07:00	2022-01-05 09:15:00	187.1	AVRL	Bordetella-Ba06439624_s1	99	0	0.44266
AE000010048C3B	Russell	K-12 School #2	2021-12-28 14:07:00	2022-01-05 09:15:00	187.1	AVRL	SARS-CoV2S-Vi07918636_s1_s1	99	0	0
AE000010048C3B	Russell	K-12 School #2	2021-12-28 14:07:00	2022-01-05 09:15:00	187.1	AVRL	B.pertussis-Ba06439623_s1	99	0	0
AE000010048C3B	Russell	K-12 School #2	2021-12-28 14:07:00	2022-01-05 09:15:00	187.1	AVRL	SARS-CoV2N-Vi07918637_s1	99	0	0
AE000010048C3B	Russell	K-12 School #2	2021-12-28 14:07:00	2022-01-05 09:15:00	187.1	AVRL	C.pneumoniae-Ba06439616_s1	99	0	0
AE000010048C3B	Russell	K-12 School #2	2021-12-28 14:07:00	2022-01-05 09:15:00	187.1	AVRL	H.influenzae-Ba06439625_s1	99	0	0
AE000010048C3B	Russell	K-12 School #2	2021-12-28 14:07:00	2022-01-05 09:15:00	187.1	AVRL	K.pneumoniae-Ba04932083_s1	30.166	0.968321	1.36026
AE000010048C3B	Russell	K-12 School #2	2021-12-28 14:07:00	2022-01-05 09:15:00	187.1	AVRL	L.pneumophila-Ba06439617_s1	99	0	0
AE000010048C3B	Russell	K-12 School #2	2021-12-28 14:07:00	2022-01-05 09:15:00	187.1	AVRL	M.catarrhalis-Ba06439622_s1	99	0	0
AE000010048C3B	Russell	K-12 School #2	2021-12-28 14:07:00	2022-01-05 09:15:00	187.1	AVRL	M.pneumoniae-Ba06439620_s1	99	0	0
AE000010048C3B	Russell	K-12 School #2	2021-12-28 14:07:00	2022-01-05 09:15:00	187.1	AVRL	S.aureus-Ba04646259_s1	29.861	0.976481	1.49917
AE000010048C3B	Russell	K-12 School #2	2021-12-28 14:07:00	2022-01-05 09:15:00	187.1	AVRL	S.pneumoniae-Ba06439619_s1	99	0	0
AE000010048C3B	Russell	K-12 School #2	2021-12-28 14:07:00	2022-01-05 09:15:00	187.1	AVRL	P.jirovecii-Fn06439626_s1	99	0	0.657388
AE000010048C3B	Russell	K-12 School #2	2021-12-28 14:07:00	2022-01-05 09:15:00	187.1	AVRL	B.atrophaeus-Ba06596576_s1	99	0	0.824636
AE000010048C3B	Russell	K-12 School #2	2021-12-28 14:07:00	2022-01-05 09:15:00	187.1	AVRL	RPPH1-Hs04930436_g1	30.5432	0.943037	1.20202
AE00000F4DB245	Giannis	K-12 School #4	2022-01-04 14:31:00	2022-01-12 08:19:00	185.8	AVRL	AdV_1of2-Vi99990001_po	99	0	0.339364
AE00000F4DB245	Giannis	K-12 School #4	2022-01-04 14:31:00	2022-01-12 08:19:00	185.8	AVRL	AdV_2of2-Vi99990002_po	99	0	0
AE00000F4DB245	Giannis	K-12 School #4	2022-01-04 14:31:00	2022-01-12 08:19:00	185.8	AVRL	HBoV-Vi99990003_po	34.2527	0.907612	1.23234
AE00000F4DB245	Giannis	K-12 School #4	2022-01-04 14:31:00	2022-01-12 08:19:00	185.8	AVRL	HHV3-Vi06439647_s1	99	0	0.170248
AE00000F4DB245	Giannis	K-12 School #4	2022-01-04 14:31:00	2022-01-12 08:19:00	185.8	AVRL	HHV4-Vi06439675_s1	99	0	0
AE00000F4DB245	Giannis	K-12 School #4	2022-01-04 14:31:00	2022-01-12 08:19:00	185.8	AVRL	HHV5-Vi06439643_s1	99	0	0
AE00000F4DB245	Giannis	K-12 School #4	2022-01-04 14:31:00	2022-01-12 08:19:00	185.8	AVRL	HHV6-Vi06439627_s1	99	0	0
AE00000F4DB245	Giannis	K-12 School #4	2022-01-04 14:31:00	2022-01-12 08:19:00	185.8	AVRL	Flu_A_pan-Vi99990011_po	99	0	0
AE00000F4DB245	Giannis	K-12 School #4	2022-01-04 14:31:00	2022-01-12 08:19:00	185.8	AVRL	Flu_A_H1-Vi99990009_po	99	0	0
AE00000F4DB245	Giannis	K-12 School #4	2022-01-04 14:31:00	2022-01-12 08:19:00	185.8	AVRL	Flu_A_H3-Vi99990010_po	99	0	0
AE00000F4DB245	Giannis	K-12 School #4	2022-01-04 14:31:00	2022-01-12 08:19:00	185.8	AVRL	18s-Hs99999901_s1	26.1538	0.985014	1.37974
AE00000F4DB245	Giannis	K-12 School #4	2022-01-04 14:31:00	2022-01-12 08:19:00	185.8	AVRL	Flu_B_pan-Vi99990012_po	99	0	0
AE00000F4DB245	Giannis	K-12 School #4	2022-01-04 14:31:00	2022-01-12 08:19:00	185.8	AVRL	hPIV1-Vi06439642_s1	99	0	0
AE00000F4DB245	Giannis	K-12 School #4	2022-01-04 14:31:00	2022-01-12 08:19:00	185.8	AVRL	hPIV2-Vi06439672_s1	99	0	0
AE00000F4DB245	Giannis	K-12 School #4	2022-01-04 14:31:00	2022-01-12 08:19:00	185.8	AVRL	hPIV3-Vi06439670_s1	99	0	0
AE00000F4DB245	Giannis	K-12 School #4	2022-01-04 14:31:00	2022-01-12 08:19:00	185.8	AVRL	hPIV4-Vi99990005_po	99	0	0
AE00000F4DB245	Giannis	K-12 School #4	2022-01-04 14:31:00	2022-01-12 08:19:00	185.8	AVRL	RSVA-Vi99990014_po	99	0	0
AE00000F4DB245	Giannis	K-12 School #4	2022-01-04 14:31:00	2022-01-12 08:19:00	185.8	AVRL	RSVB -Vi99990015_po	99	0	0
AE00000F4DB245	Giannis	K-12 School #4	2022-01-04 14:31:00	2022-01-12 08:19:00	185.8	AVRL	hMPV-Vi99990004_po	99	0	0.711637
AE00000F4DB245	Giannis	K-12 School #4	2022-01-04 14:31:00	2022-01-12 08:19:00	185.8	AVRL	Measles -Vi99990013_po	99	0	0
AE00000F4DB245	Giannis	K-12 School #4	2022-01-04 14:31:00	2022-01-12 08:19:00	185.8	AVRL	CoV_229E-Vi06439671_s1	99	0	0
AE00000F4DB245	Giannis	K-12 School #4	2022-01-04 14:31:00	2022-01-12 08:19:00	185.8	AVRL	CoV_HKU1-Vi06439674_s1	99	0	0
AE00000F4DB245	Giannis	K-12 School #4	2022-01-04 14:31:00	2022-01-12 08:19:00	185.8	AVRL	CoV_NL63-Vi06439673_s1	99	0	0
AE00000F4DB245	Giannis	K-12 School #4	2022-01-04 14:31:00	2022-01-12 08:19:00	185.8	AVRL	CoV_OC43-Vi06439646_s1	99	0	0
AE00000F4DB245	Giannis	K-12 School #4	2022-01-04 14:31:00	2022-01-12 08:19:00	185.8	AVRL	Mumps-Vi06439657_s1	99	0	0
AE00000F4DB245	Giannis	K-12 School #4	2022-01-04 14:31:00	2022-01-12 08:19:00	185.8	AVRL	MERS_CoV-Vi06439644_s1	99	0	0
AE00000F4DB245	Giannis	K-12 School #4	2022-01-04 14:31:00	2022-01-12 08:19:00	185.8	AVRL	SARS_CoV-Vi06439634_s1	99	0	0
AE00000F4DB245	Giannis	K-12 School #4	2022-01-04 14:31:00	2022-01-12 08:19:00	185.8	AVRL	EV_pan-Vi06439631_s1	99	0	0
AE00000F4DB245	Giannis	K-12 School #4	2022-01-04 14:31:00	2022-01-12 08:19:00	185.8	AVRL	EV_D68-Vi06439669_s1	99	0	0
AE00000F4DB245	Giannis	K-12 School #4	2022-01-04 14:31:00	2022-01-12 08:19:00	185.8	AVRL	RV_1of2-Vi99990016_po	99	0	0.779044
AE00000F4DB245	Giannis	K-12 School #4	2022-01-04 14:31:00	2022-01-12 08:19:00	185.8	AVRL	RV_2of2-Vi99990017_po	99	0	0.16709
[truncated: 2,705 more rows]
